# Supplementary material for: Comprehensive transcriptomic analysis integrating bulk and single-cell RNA-seq with machine learning to identify and validate mitochondrial unfolded protein response biomarkers in patients with ischemic stroke
Source: Front Cell Dev Biol. 2025 Apr 17;13:1582252. doi: 10.3389/fcell.2025.1582252 (PMC12043589; doi:10.3389/fcell.2025.1582252)
Supplement: Supplementary file 1 [file Table2.xlsx]

## Sheet: Primer
Primer name	Sequence (5'to3')	Annealing temperature (TM)
MCEMP1-F	GAAGAATGCTGAGATGTCCAA	60
MCEMP1-R	GGTGATGCTCTGCTGAAC	60
CACNA1E-F	ACTGTGGTGAGGAGGAGAC	60
CACNA1E-R	CTGAGCCGATGGTGTTGG	60
CLEC4D-F	CGGCTTTCCTATTTCCTTGG	60
CLEC4D-R	GAGAGTTGTCGGGTTCATTC	60
GAPDH -F	TGCACCACCAACTGCTTAGC	60
GAPDH -R	GGCATGGACTGTGGTCATGAG	60

## Sheet: Reference gene-GAPDH
Gene	participant_id	Mean of Ct	Ct SD
GAPDH	1	26.74	0.24
	2	27.39	0.26
	3	28.62	0.24
	4	20.94	0.04
	5	22.83	0.1
	6	22.49	0.1
	7	25.93	0.17
	8	23.46	0.46
	9	25.92	0.22
	10	25.7	0.13
	11	24.6	0.13
	12	22.7	0.34
	13	23.51	0.21
	14	23.36	0.1
	15	21.77	0.13
	16	23.86	0.18
	17	22.93	0.03
	18	23.68	0.3
	19	30.13	0.33
	20	24.81	0.03
	21	23.5	0.1
	22	23.02	0.3
	23	23.09	0.03
	24	23.04	0.37
	25	23.99	0.04
	26	25.15	0.14
	27	24.33	0.21
	28	22.76	0.2
	29	24.23	0.2
	30	21.32	0.24
	31	23.13	0.1
	32	23.87	0.19
	33	22.49	0.21
	34	22.8	0.11
	35	22.64	0.26
	36	24.33	0.05
	37	22.71	0.26
	38	24.24	0.19
	39	22.41	0.09
	40	24.92	0.22
	41	23.4	0.06
	42	23.6	0.2
	43	23.87	0.08
	44	22.54	0.19
	45	23.39	0.15
	46	20.89	0.09
	47	21.22	0.06

## Sheet: Gene1-MCEMP1
Reference gene	participant_id	Ct mean	Ct SD			Gene	participant_id	Ct mean	Ct SD
GAPDH	1	26.74	0.24			MCEMP1	1	25.93	0.45
	2	27.39	0.26				2	26.89	0.35
	3	28.62	0.24				3	27.75	0.25
	4	20.94	0.04				4	23.24	0.2
	5	22.83	0.1				5	22.68	0.27
	6	22.49	0.1				6	22.34	0.22
	7	25.93	0.17				7	25.97	0.4
	8	23.46	0.46				8	24.19	0.31
	9	25.92	0.22				9	25.55	0.16
	10	25.7	0.13				10	24.94	0.13
	11	24.6	0.13				11	24.31	0.41
	12	22.7	0.34				12	22.25	0.08
	13	23.51	0.21				13	22.34	0.19
	14	23.36	0.1				14	23.25	0.22
	15	21.77	0.13				15	24.22	0.16
	16	23.86	0.18				16	23.01	0.17
	17	22.93	0.03				17	22.31	0.1
	18	23.68	0.3				18	22.61	0.22
	19	30.13	0.33				19	27.17	0.03
	20	24.81	0.03				20	26.48	0.16
	21	23.5	0.1				21	25.85	0.26
	22	23.02	0.3				22	22.01	0.12
	23	23.09	0.03				23	21.9	0.32
	24	23.04	0.37				24	22.6	0.39
	25	23.99	0.04				25	22.98	0.26
	26	25.15	0.14				26	24.02	0.18
	27	24.33	0.21				27	22.92	0.23
	28	22.76	0.2				28	21.71	0.35
	29	24.23	0.2				29	23.36	0.2
	30	21.32	0.24				30	21.28	0.11
	31	23.13	0.1				31	22.31	0.25
	32	23.87	0.19				32	22.86	0.13
	33	22.49	0.21				33	20.89	0.19
	34	22.8	0.11				34	22.63	0.35
	35	22.64	0.26				35	21.99	0.17
	36	24.33	0.05				36	23.8	0.41
	37	22.71	0.26				37	21.97	0.33
	38	24.24	0.19				38	23.55	0.19
	39	22.41	0.09				39	21.72	0.38
	40	24.92	0.22				40	22.97	0.37
	41	23.4	0.06				41	22.38	0.27
	42	23.6	0.2				42	22.75	0.16
	43	23.87	0.08				43	22.8	0.3
	44	22.54	0.19				44	22.17	0.05
	45	23.39	0.15				45	23.45	0.44
	46	20.89	0.09				46	23.05	0.05
	47	21.22	0.06				47	20.89	0.18
(Vandesempele,2001)	Reference gene		Gene		Reference gene		Gene		Expression relative to the reference sample
	GAPDH		MCEMP1
Amplification efficiency	1		1
participant_id	Cq	Cq SD	Cq	Cq SD	RQ	RQ CV	RQ	RQ CV	Expression	Expression SD
1	26.74	0.24	25.93	0.45	1	0.166355	1	0.311916	1	0.353505
2	27.39	0.26	26.89	0.35	0.63728	0.180218	0.514057	0.242602	0.806642	0.24378
3	28.62	0.24	27.75	0.25	0.271684	0.166355	0.283221	0.173287	1.04247	0.250414
4	20.94	0.04	23.24	0.2	4.75683	0.0277259	3.5801	0.138629	0.752623	0.106402
5	22.83	0.1	22.68	0.27	15.0324	0.0693147	9.51366	0.18715	0.632878	0.126306
6	22.49	0.1	22.34	0.22	19.0273	0.0693147	12.042	0.152492	0.632878	0.106011
7	25.93	0.17	25.97	0.4	1.75321	0.117835	0.972655	0.277259	0.554785	0.167134
8	23.46	0.46	24.19	0.31	9.71356	0.318848	3.34035	0.214876	0.343885	0.132222
9	25.92	0.22	25.55	0.16	1.76541	0.152492	1.30134	0.110904	0.737135	0.138991
10	25.7	0.13	24.94	0.13	2.05623	0.0901091	1.98618	0.0901091	0.965936	0.123093
11	24.6	0.13	24.31	0.41	4.40762	0.0901091	3.07375	0.28419	0.697372	0.20791
12	22.7	0.34	22.25	0.08	16.4498	0.23567	12.8171	0.0554518	0.779165	0.18864
13	23.51	0.21	22.34	0.19	9.38268	0.145561	12.042	0.131698	1.28343	0.251932
14	23.36	0.1	23.25	0.22	10.4107	0.0693147	6.40856	0.152492	0.615572	0.103112
15	21.77	0.13	24.22	0.16	2.67586	0.0901091	1.81504	0.110904	0.678302	0.0969266
16	23.86	0.18	23.01	0.17	7.3615	0.124766	7.56846	0.117835	1.02811	0.17644
17	22.93	0.03	22.31	0.1	14.0257	0.0207944	12.295	0.0693147	0.876606	0.0634371
18	23.68	0.3	22.61	0.22	8.33973	0.207944	9.98664	0.152492	1.19748	0.308789
19	30.13	0.33	27.17	0.03	0.0953912	0.228739	0.423373	0.0207944	4.43828	1.01939
20	24.81	0.03	26.48	0.16	0.325335	0.0207944	0.378929	0.110904	1.16473	0.131424
21	23.5	0.1	25.85	0.26	0.806642	0.0693147	0.586417	0.180218	0.726986	0.140373
22	23.02	0.3	22.01	0.12	13.1775	0.207944	15.1369	0.0831777	1.1487	0.257266
23	23.09	0.03	21.9	0.32	12.5533	0.0207944	16.3362	0.221807	1.30134	0.289913
24	23.04	0.37	22.6	0.39	12.996	0.256464	10.0561	0.270327	0.773782	0.288332
25	23.99	0.04	22.98	0.26	6.72717	0.0277259	7.72749	0.180218	1.1487	0.209452
26	25.15	0.14	24.02	0.18	3.01049	0.0970406	3.75809	0.124766	1.24833	0.197313
27	24.33	0.21	22.92	0.23	5.31474	0.145561	8.05564	0.159424	1.51572	0.327212
28	22.76	0.2	21.71	0.35	15.7797	0.138629	18.6357	0.242602	1.18099	0.329989
29	24.23	0.2	23.36	0.2	5.6962	0.138629	5.93809	0.138629	1.04247	0.204377
30	21.32	0.24	21.28	0.11	42.8137	0.166355	25.1067	0.0762462	0.586417	0.107312
31	23.13	0.1	22.31	0.25	12.2101	0.0693147	12.295	0.173287	1.00696	0.187934
32	23.87	0.19	22.86	0.13	7.31065	0.131698	8.39773	0.0901091	1.1487	0.183303
33	22.49	0.21	20.89	0.19	19.0273	0.145561	32.8996	0.131698	1.72907	0.339411
34	22.8	0.11	22.63	0.35	15.3482	0.0762462	9.84916	0.242602	0.641713	0.163188
35	22.64	0.26	21.99	0.17	17.1484	0.180218	15.3482	0.117835	0.895025	0.192719
36	24.33	0.05	23.8	0.41	5.31474	0.0346574	4.37717	0.28419	0.823591	0.235791
37	22.71	0.26	21.97	0.33	16.3362	0.180218	15.5625	0.228739	0.952638	0.277412
38	24.24	0.19	23.55	0.19	5.65685	0.131698	5.20537	0.131698	0.920188	0.171384
39	22.41	0.09	21.72	0.38	20.1122	0.0623832	18.507	0.263396	0.920188	0.249079
40	24.92	0.22	22.97	0.37	3.53081	0.152492	7.78124	0.256464	2.20381	0.657563
41	23.4	0.06	22.38	0.27	10.1261	0.0415888	11.7127	0.18715	1.15669	0.221755
42	23.6	0.2	22.75	0.16	8.81524	0.138629	9.06307	0.110904	1.02811	0.182523
43	23.87	0.08	22.8	0.3	7.31065	0.0554518	8.75435	0.207944	1.19748	0.25771
44	22.54	0.19	22.17	0.05	18.3792	0.131698	13.5479	0.0346574	0.737135	0.100384
45	23.39	0.15	23.45	0.44	10.1965	0.103972	5.57897	0.304985	0.547147	0.176302
46	20.89	0.09	23.05	0.05	4.92458	0.0623832	4.08405	0.0346574	0.82932	0.0591835
47	21.22	0.06	20.89	0.18	45.8866	0.0415888	32.8996	0.124766	0.716978	0.0942936
SD	Standard deviation
RQ	Relative quantity/Relative transcript level
RQ CV	SD/RQ
CT	The number of cycles when a fluorescence signal is detected
Cq	The average CT value of triplicate wells

## Sheet: Gene2-CACNA1E
Reference gene	participant_id	Ct mean	Ct SD			Gene	participant_id	Ct mean	Ct SD
GAPDH	1	26.74	0.24			CACNA1E	1	27.02	0.03
	2	27.39	0.26				2	27.88	0.22
	3	28.62	0.24				3	28.74	0.45
	4	20.94	0.04				4	23.56	0.1
	5	22.83	0.1				5	24.01	0.19
	6	22.49	0.1				6	23.23	0.09
	7	25.93	0.17				7	26.28	0.17
	8	23.46	0.46				8	23.77	0.24
	9	25.92	0.22				9	26.26	0.13
	10	25.7	0.13				10	25.88	0.3
	11	24.6	0.13				11	24.78	0.2
	12	22.7	0.34				12	23.01	0.19
	13	23.51	0.21				13	23.65	0.13
	14	23.36	0.1				14	23.96	0.16
	15	21.77	0.13				15	23.76	0.2
	16	23.86	0.18				16	24.06	0.2
	17	22.93	0.03				17	23.51	0.25
	18	23.68	0.3				18	23.9	0.11
	19	30.13	0.33				19	29.13	0.42
	20	24.81	0.03				20	27.46	0.14
	21	23.5	0.1				21	26.31	0
	22	23.02	0.3				22	23.45	0.13
	23	23.09	0.03				23	22.72	0.09
	24	23.04	0.37				24	23.41	0.21
	25	23.99	0.04				25	24.24	0.07
	26	25.15	0.14				26	25.55	0.12
	27	24.33	0.21				27	24.73	0.37
	28	22.76	0.2				28	23.22	0.16
	29	24.23	0.2				29	24.7	0.38
	30	21.32	0.24				30	22.04	0.08
	31	23.13	0.1				31	23.2	0.16
	32	23.87	0.19				32	24.26	0.01
	33	22.49	0.21				33	23.06	0.17
	34	22.8	0.11				34	23.31	0.12
	35	22.64	0.26				35	23.14	0.07
	36	24.33	0.05				36	24.72	0.04
	37	22.71	0.26				37	23.17	0.02
	38	24.24	0.19				38	24.3	0.14
	39	22.41	0.09				39	22.69	0.23
	40	24.92	0.22				40	25.23	0.1
	41	23.4	0.06				41	23.57	0.15
	42	23.6	0.2				42	23.7	0.13
	43	23.87	0.08				43	23.94	0.09
	44	22.54	0.19				44	22.78	0.24
	45	23.39	0.15				45	24.02	0.27
	46	20.89	0.09				46	23.19	0.06
	47	21.22	0.06				47	21.47	0.13
(Vandesempele,2001)	Reference gene		Gene		Reference gene		Gene		Expression relative to the reference sample
	GAPDH		CACNA1E
Amplification efficiency	1		1
participant_id	Cq	Cq SD	Cq	Cq SD	RQ	RQ CV	RQ	RQ CV	Expression	Expression SD
1	26.74	0.24	27.02	0.03	1	0.166355	1	0.0207944	1	0.16765
2	27.39	0.26	27.88	0.22	0.63728	0.180218	0.550953	0.152492	0.864537	0.204098
3	28.62	0.24	28.74	0.45	0.271684	0.166355	0.303549	0.311916	1.11729	0.394967
4	20.94	0.04	23.56	0.1	4.75683	0.0277259	4.40762	0.0693147	0.926588	0.0691737
5	22.83	0.1	24.01	0.19	15.0324	0.0693147	8.05564	0.131698	0.535887	0.0797533
6	22.49	0.1	23.23	0.09	19.0273	0.0693147	13.8326	0.0623832	0.726986	0.067794
7	25.93	0.17	26.28	0.17	1.75321	0.117835	1.67018	0.117835	0.952638	0.158751
8	23.46	0.46	23.77	0.24	9.71356	0.318848	9.51366	0.166355	0.97942	0.352235
9	25.92	0.22	26.26	0.13	1.76541	0.152492	1.69349	0.0901091	0.959264	0.169911
10	25.7	0.13	25.88	0.3	2.05623	0.0901091	2.20381	0.207944	1.07177	0.242894
11	24.6	0.13	24.78	0.2	4.40762	0.0901091	4.72397	0.138629	1.07177	0.177209
12	22.7	0.34	23.01	0.19	16.4498	0.23567	16.1113	0.131698	0.97942	0.264416
13	23.51	0.21	23.65	0.13	9.38268	0.145561	10.3388	0.0901091	1.10191	0.18864
14	23.36	0.1	23.96	0.16	10.4107	0.0693147	8.33973	0.110904	0.80107	0.104766
15	21.77	0.13	23.76	0.2	2.67586	0.0901091	3.83706	0.138629	1.43396	0.237092
16	23.86	0.18	24.06	0.2	7.3615	0.124766	7.78124	0.138629	1.05702	0.197141
17	22.93	0.03	23.51	0.25	14.0257	0.0207944	11.3924	0.173287	0.812252	0.141762
18	23.68	0.3	23.9	0.11	8.33973	0.207944	8.69388	0.0762462	1.04247	0.230887
19	30.13	0.33	29.13	0.42	0.0953912	0.228739	0.231647	0.291122	2.42839	0.899073
20	24.81	0.03	27.46	0.14	0.325335	0.0207944	0.295248	0.0970406	0.907519	0.0900654
21	23.5	0.1	26.31	0	0.806642	0.0693147	0.655197	0	0.812252	0.056301
22	23.02	0.3	23.45	0.13	13.1775	0.207944	11.8762	0.0901091	0.90125	0.204249
23	23.09	0.03	22.72	0.09	12.5533	0.0207944	19.6983	0.0623832	1.56917	0.103185
24	23.04	0.37	23.41	0.21	12.996	0.256464	12.2101	0.145561	0.939523	0.277059
25	23.99	0.04	24.24	0.07	6.72717	0.0277259	6.86852	0.0485203	1.02101	0.0570575
26	25.15	0.14	25.55	0.12	3.01049	0.0970406	2.77022	0.0831777	0.920188	0.117609
27	24.33	0.21	24.73	0.37	5.31474	0.145561	4.89056	0.256464	0.920188	0.271357
28	22.76	0.2	23.22	0.16	15.7797	0.138629	13.9288	0.110904	0.882703	0.156708
29	24.23	0.2	24.7	0.38	5.6962	0.138629	4.99332	0.263396	0.876606	0.260922
30	21.32	0.24	22.04	0.08	42.8137	0.166355	31.5594	0.0554518	0.737135	0.129259
31	23.13	0.1	23.2	0.16	12.2101	0.0693147	14.1232	0.110904	1.15669	0.151275
32	23.87	0.19	24.26	0.01	7.31065	0.131698	6.77396	0.00693147	0.926588	0.122199
33	22.49	0.21	23.06	0.17	19.0273	0.145561	15.5625	0.117835	0.817902	0.153175
34	22.8	0.11	23.31	0.12	15.3482	0.0762462	13.0864	0.0831777	0.852635	0.0962081
35	22.64	0.26	23.14	0.07	17.1484	0.180218	14.723	0.0485203	0.858565	0.160239
36	24.33	0.05	24.72	0.04	5.31474	0.0346574	4.92458	0.0277259	0.926588	0.0411248
37	22.71	0.26	23.17	0.02	16.3362	0.180218	14.42	0.0138629	0.882703	0.159549
38	24.24	0.19	24.3	0.14	5.65685	0.131698	6.58873	0.0970406	1.16473	0.190537
39	22.41	0.09	22.69	0.23	20.1122	0.0623832	20.1122	0.159424	1	0.171195
40	24.92	0.22	25.23	0.1	3.53081	0.152492	3.45815	0.0693147	0.97942	0.164059
41	23.4	0.06	23.57	0.15	10.1261	0.0415888	10.9283	0.103972	1.07923	0.120853
42	23.6	0.2	23.7	0.13	8.81524	0.138629	9.98664	0.0901091	1.13288	0.187313
43	23.87	0.08	23.94	0.09	7.31065	0.0554518	8.45614	0.0623832	1.15669	0.0965441
44	22.54	0.19	22.78	0.24	18.3792	0.131698	18.8959	0.166355	1.02811	0.218141
45	23.39	0.15	24.02	0.27	10.1965	0.103972	8	0.18715	0.784584	0.167973
46	20.89	0.09	23.19	0.06	4.92458	0.0623832	5.6962	0.0415888	1.15669	0.0867231
47	21.22	0.06	21.47	0.13	45.8866	0.0415888	46.8507	0.0901091	1.02101	0.101329
SD	Standard deviation
RQ	Relative quantity/Relative transcript level
RQ CV	SD/RQ
CT	The number of cycles when a fluorescence signal is detected
Cq	The average CT value of triplicate wells

## Sheet: Gene3-CLEC4D
Reference gene	participant_id	Ct mean	Ct SD			Gene	participant_id	Ct mean	Ct SD
GAPDH	1	26.74	0.24			CLEC4D	1	22.91	0.13
	2	27.39	0.26				2	25.19	0.21
	3	28.62	0.24				3	23.95	0.08
	4	20.94	0.04				4	28.82	0.23
	5	22.83	0.1				5	23.1	0.13
	6	22.49	0.1				6	23.55	0.23
	7	25.93	0.17				7	22.07	0.34
	8	23.46	0.46				8	23.28	0.18
	9	25.92	0.22				9	22.21	0.06
	10	25.7	0.13				10	23.95	0.26
	11	24.6	0.13				11	21.31	0.18
	12	22.7	0.34				12	23.03	0.2
	13	23.51	0.21				13	23.62	0.05
	14	23.36	0.1				14	23.8	0.3
	15	21.77	0.13				15	28.67	0.49
	16	23.86	0.18				16	23.77	0.42
	17	22.93	0.03				17	22.38	0.2
	18	23.68	0.3				18	23.43	0.35
	19	30.13	0.33				19	23.3	0.17
	20	24.81	0.03				20	34.75	0.36
	21	23.5	0.1				21	29.32	0.08
	22	23.02	0.3				22	24.51	0.13
	23	23.09	0.03				23	24.09	0.01
	24	23.04	0.37				24	22.82	0.04
	25	23.99	0.04				25	23.77	0.16
	26	25.15	0.14				26	24.03	0.25
	27	24.33	0.21				27	24.54	0.07
	28	22.76	0.2				28	23.67	0.5
	29	24.23	0.2				29	24.02	0.09
	30	21.32	0.24				30	22.94	0.25
	31	23.13	0.1				31	22.54	0.37
	32	23.87	0.19				32	23.28	0.16
	33	22.49	0.21				33	22.54	0.17
	34	22.8	0.11				34	23.44	0.42
	35	22.64	0.26				35	22.28	0.3
	36	24.33	0.05				36	22.58	0.1
	37	22.71	0.26				37	22.67	0.14
	38	24.24	0.19				38	23.6	0.11
	39	22.41	0.09				39	23.04	0.23
	40	24.92	0.22				40	23.26	0.12
	41	23.4	0.06				41	23.06	0.04
	42	23.6	0.2				42	23.95	0.19
	43	23.87	0.08				43	23.55	0.44
	44	22.54	0.19				44	23.52	0.04
	45	23.39	0.15				45	24.55	0.23
	46	20.89	0.09				46	29.69	0.37
	47	21.22	0.06				47	24.22	0.27
(Vandesempele,2001)	Reference gene		Gene		Reference gene		Gene		Expression relative to the reference sample
	GAPDH		CLEC4D
Amplification efficiency	1		1
participant_id	Cq	Cq SD	Cq	Cq SD	RQ	RQ CV	RQ	RQ CV	Expression	Expression SD
1	26.74	0.24	22.91	0.13	1	0.166355	1	0.0901091	1	0.189192
2	27.39	0.26	25.19	0.21	0.63728	0.180218	0.205898	0.145561	0.323088	0.0748468
3	28.62	0.24	23.95	0.08	0.271684	0.166355	0.486327	0.0554518	1.79005	0.313892
4	20.94	0.04	28.82	0.23	4.75683	0.0277259	9.12611	0.159424	1.91853	0.31045
5	22.83	0.1	23.1	0.13	15.0324	0.0693147	0.876606	0.0901091	0.0583146	0.00662947
6	22.49	0.1	23.55	0.23	19.0273	0.0693147	0.641713	0.159424	0.0337259	0.00586292
7	25.93	0.17	22.07	0.34	1.75321	0.117835	1.79005	0.23567	1.02101	0.269024
8	23.46	0.46	23.28	0.18	9.71356	0.318848	0.773782	0.124766	0.07966	0.0272748
9	25.92	0.22	22.21	0.06	1.76541	0.152492	1.6245	0.0415888	0.920188	0.145447
10	25.7	0.13	23.95	0.26	2.05623	0.0901091	0.486327	0.180218	0.236514	0.0476553
11	24.6	0.13	21.31	0.18	4.40762	0.0901091	3.03143	0.124766	0.687771	0.10585
12	22.7	0.34	23.03	0.2	16.4498	0.23567	0.920188	0.138629	0.0559391	0.0152949
13	23.51	0.21	23.62	0.05	9.38268	0.145561	0.61132	0.0346574	0.0651541	0.009749
14	23.36	0.1	23.8	0.3	10.4107	0.0693147	0.539614	0.207944	0.0518325	0.0113613
15	21.77	0.13	28.67	0.49	2.67586	0.0901091	10.1261	0.339642	3.78423	1.32975
16	23.86	0.18	23.77	0.42	7.3615	0.124766	0.550953	0.291122	0.0748424	0.0237049
17	22.93	0.03	22.38	0.2	14.0257	0.0207944	1.44393	0.138629	0.102949	0.0144314
18	23.68	0.3	23.43	0.35	8.33973	0.207944	0.697372	0.242602	0.0836205	0.0267188
19	30.13	0.33	23.3	0.17	0.0953912	0.228739	0.76313	0.117835	8	2.05845
20	24.81	0.03	34.75	0.36	0.325335	0.0207944	0.149685	0.249533	0.460094	0.115207
21	23.5	0.1	29.32	0.08	0.806642	0.0693147	6.45313	0.0554518	8	0.710129
22	23.02	0.3	24.51	0.13	13.1775	0.207944	0.329877	0.0901091	0.0250334	0.00567329
23	23.09	0.03	24.09	0.01	12.5533	0.0207944	0.441351	0.00693147	0.0351581	0.000770638
24	23.04	0.37	22.82	0.04	12.996	0.256464	1.06437	0.0277259	0.0818996	0.0211267
25	23.99	0.04	23.77	0.16	6.72717	0.0277259	0.550953	0.110904	0.0818996	0.0093625
26	25.15	0.14	24.03	0.25	3.01049	0.0970406	0.460094	0.173287	0.15283	0.0303533
27	24.33	0.21	24.54	0.07	5.31474	0.145561	0.323088	0.0485203	0.0607909	0.00932744
28	22.76	0.2	23.67	0.5	15.7797	0.138629	0.590496	0.346574	0.0374212	0.0139683
29	24.23	0.2	24.02	0.09	5.6962	0.138629	0.463294	0.0623832	0.0813339	0.0123643
30	21.32	0.24	22.94	0.25	42.8137	0.166355	0.97942	0.173287	0.0228763	0.0054952
31	23.13	0.1	22.54	0.37	12.2101	0.0693147	1.29235	0.256464	0.105843	0.028119
32	23.87	0.19	23.28	0.16	7.31065	0.131698	0.773782	0.110904	0.105843	0.0182235
33	22.49	0.21	22.54	0.17	19.0273	0.145561	1.29235	0.117835	0.0679209	0.0127201
34	22.8	0.11	23.44	0.42	15.3482	0.0762462	0.692555	0.291122	0.0451228	0.0135793
35	22.64	0.26	22.28	0.3	17.1484	0.180218	1.54756	0.207944	0.0902456	0.024833
36	24.33	0.05	22.58	0.1	5.31474	0.0346574	1.25701	0.0693147	0.236514	0.018329
37	22.71	0.26	22.67	0.14	16.3362	0.180218	1.18099	0.0970406	0.072293	0.0147972
38	24.24	0.19	23.6	0.11	5.65685	0.131698	0.619854	0.0762462	0.109576	0.0166749
39	22.41	0.09	23.04	0.23	20.1122	0.0623832	0.913831	0.159424	0.0454366	0.00777851
40	24.92	0.22	23.26	0.12	3.53081	0.152492	0.784584	0.0831777	0.222211	0.0385985
41	23.4	0.06	23.06	0.04	10.1261	0.0415888	0.90125	0.0277259	0.0890031	0.00444869
42	23.6	0.2	23.95	0.19	8.81524	0.138629	0.486327	0.131698	0.0551689	0.010549
43	23.87	0.08	23.55	0.44	7.31065	0.0554518	0.641713	0.304985	0.0877778	0.0272098
44	22.54	0.19	23.52	0.04	18.3792	0.131698	0.655197	0.0277259	0.0356489	0.0047978
45	23.39	0.15	24.55	0.23	10.1965	0.103972	0.320856	0.159424	0.0314674	0.00598924
46	20.89	0.09	29.69	0.37	4.92458	0.0623832	4.99332	0.256464	1.01396	0.267627
47	21.22	0.06	24.22	0.27	45.8866	0.0415888	0.403321	0.18715	0.00878952	0.00168508
SD	Standard deviation
RQ	Relative quantity/Relative transcript level
RQ CV	SD/RQ
CT	The number of cycles when a fluorescence signal is detected
Cq	The average CT value of triplicate wells
