# Supplementary material for: Comprehensive transcriptomic analysis integrating bulk and single-cell RNA-seq with machine learning to identify and validate mitochondrial unfolded protein response biomarkers in patients with ischemic stroke
Source: Front Cell Dev Biol. 2025 Apr 17;13:1582252. doi: 10.3389/fcell.2025.1582252 (PMC12043589; doi:10.3389/fcell.2025.1582252)
Supplement: Supplementary file 2 [file Table3.xlsx]

## Sheet: CLEC4D.GSEA(kegg)_result
ID	Description	setSize	enrichmentScore	NES	pvalue	p.adjust	core_enrichment
KEGG_CHRONIC_MYELOID_LEUKEMIA	KEGG_CHRONIC_MYELOID_LEUKEMIA	72	0.568930116223741	1.81613162028995	9.57411642696841e-07	8.66457536640641e-05	BRAF/CHUK/PIK3CG/KRAS/PIK3CA/MAPK1/PIK3CB/CRK/TGFBR1/MDM2/GAB2/HDAC2/RAF1/TGFBR2/E2F3/PIK3R5/RB1/NRAS/PTPN11/CTBP2/CDKN1B/MAP2K1/GRB2/STAT5B/SOS2/CRKL/STAT5A/CBL/SHC1/SOS1/IKBKG/NFKBIA
KEGG_UBIQUITIN_MEDIATED_PROTEOLYSIS	KEGG_UBIQUITIN_MEDIATED_PROTEOLYSIS	126	0.545085293514466	1.79649620959543	5.82746658956193e-09	1.05477145271071e-06	CUL4B/CUL3/UBE2A/ANAPC13/UBA3/MAP3K1/UBE2W/UBE2G1/TRAF6/BIRC2/RNF7/RCHY1/MDM2/UBE2E3/UBR5/UBE2D1/TRIP12/SOCS3/BRCA1/UBE2J1/UBE2D3/RBX1/UBE4A/SMURF2/UBE2D2/FBXW7/PIAS1/CDC26/BIRC6/UBE2K/SIAH1/UBA6/HERC1/KLHL9/PIAS3/ANAPC1/ERCC8/ITCH/SKP1/CDC27/UBE2Q1/PIAS2/HERC3/TRIM37/UBE2B/UBE2F/UBE2J2/ANAPC7/UBE2E2/CBL/CUL5/UBE2E1/NEDD4/HUWE1/UBE2C/UBE2N/UBA2/UBA1/UBE4B/FANCL/ANAPC5/WWP2/HERC4/UBE2Q2
KEGG_PROTEIN_EXPORT	KEGG_PROTEIN_EXPORT	22	0.651508236656115	1.78080912228305	0.000582502458587047	0.00658955906276597	SEC11A/SEC62/SRP19/SRP54/SRP9/SPCS1/SPCS2/SEC61B/SEC61A2/SEC61G/HSPA5/SRPRB/IMMP1L/SRP14/SRP72/SRP68
KEGG_APOPTOSIS	KEGG_APOPTOSIS	87	0.520570669761593	1.6768074235647	2.2356818675709e-05	0.00134886139343444	IRAK3/PPP3CA/CHUK/PIK3CG/CSF2RB/PIK3CA/PIK3CB/IL1R1/PPP3CB/APAF1/BIRC2/PRKAR2A/PRKAR1A/FAS/IL1RAP/MYD88/PIK3R5/CASP9/CASP8/RIPK1/IRAK4/CASP10/CFLAR/PPP3R1/FADD/CAPN2/TNFRSF10D/TNFRSF1A/TNFSF10/IKBKG/NFKBIA/CHP1/IL1A/TNFRSF10B/PRKACB/TNFRSF10C/IL1B/NFKB1
KEGG_NOD_LIKE_RECEPTOR_SIGNALING_PATHWAY	KEGG_NOD_LIKE_RECEPTOR_SIGNALING_PATHWAY	61	0.529662406923841	1.66952148161478	0.00014429972561903	0.00261182503370444	CHUK/MAPK14/CASP1/TAB3/MAPK1/CARD8/CARD6/TRAF6/BIRC2/CXCL1/CASP5/MAPK13/TAB2/NAIP/NLRC4/MAPK8/CASP8/RIPK2/HSP90AA1/IKBKG/NFKBIA/NOD2/TNFAIP3/NLRP3/MAP3K7/MEFV/IL1B/NFKB1
KEGG_RENAL_CELL_CARCINOMA	KEGG_RENAL_CELL_CARCINOMA	66	0.526631177642648	1.66895753821943	0.000213912607741106	0.00322651516676168	GAB1/BRAF/PIK3CG/TGFA/KRAS/PIK3CA/MAPK1/PIK3CB/EGLN1/CRK/HIF1A/RAF1/PAK2/PIK3R5/RBX1/VEGFA/NRAS/PTPN11/HGF/MAP2K1/GRB2/FLCN/SOS2/CRKL/CREBBP/RAP1A/SOS1/EP300/RAP1B/PAK1/CUL2
KEGG_GLIOMA	KEGG_GLIOMA	63	0.521867979482228	1.64601395976265	0.000190088021391875	0.00312781198835721	BRAF/PIK3CG/TGFA/KRAS/PIK3CA/MAPK1/PTEN/PIK3CB/MDM2/RAF1/E2F3/PIK3R5/RB1/NRAS/MAP2K1/PLCG2/IGF1R/CAMK2G/GRB2/SOS2/SHC1/SOS1/PRKCB
KEGG_MTOR_SIGNALING_PATHWAY	KEGG_MTOR_SIGNALING_PATHWAY	50	0.534045275514342	1.64598900706136	0.000826160089317758	0.00830749867591745	BRAF/PIK3CG/PIK3CA/MAPK1/RICTOR/PIK3CB/PRKAA1/HIF1A/RPS6KB1/RHEB/CAB39/PIK3R5/RPS6KA3/VEGFA/STRADA/TSC1/EIF4E2/ULK2/ULK1/EIF4B/PDPK1/IGF1/EIF4E/PIK3CD
KEGG_ERBB_SIGNALING_PATHWAY	KEGG_ERBB_SIGNALING_PATHWAY	86	0.510833225449563	1.64373719897775	5.8446164847901e-05	0.00176312597291168	GAB1/BRAF/PIK3CG/TGFA/KRAS/PIK3CA/MAPK1/GSK3B/PIK3CB/CRK/RPS6KB1/RAF1/PAK2/MAP2K4/PIK3R5/NCK1/NRAS/CDKN1B/MAP2K1/MAPK8/PLCG2/NRG1/CAMK2G/GRB2/STAT5B/SOS2/ABL2/CRKL/STAT5A/CBL/SHC1/SOS1/PRKCB
KEGG_PANCREATIC_CANCER	KEGG_PANCREATIC_CANCER	69	0.515786494846413	1.64105232725832	0.000140844735625784	0.00261182503370444	BRAF/CHUK/PIK3CG/TGFA/KRAS/PIK3CA/MAPK1/PIK3CB/TGFBR1/JAK1/RAF1/TGFBR2/E2F3/SMAD2/PIK3R5/VEGFA/RALBP1/RB1/CASP9/MAP2K1/MAPK8/PLD1/ARHGEF6/RALB
KEGG_TOLL_LIKE_RECEPTOR_SIGNALING_PATHWAY	KEGG_TOLL_LIKE_RECEPTOR_SIGNALING_PATHWAY	99	0.496776672784348	1.61441068792173	5.26355132476614e-05	0.00176312597291168	LY96/MAP2K6/TLR8/CHUK/MAPK14/PIK3CG/PIK3CA/MAPK1/TBK1/PIK3CB/TRAF6/IFNAR1/TLR2/TLR1/TICAM2/MAP2K4/CTSK/TLR5/MYD88/MAPK13/PIK3R5/TAB2/MAP2K1/MAPK8/CASP8/TLR4/RIPK1/IRAK4/TIRAP/FADD/IFNAR2/STAT1/MAP3K8/FOS/IKBKG/NFKBIA/IRF7/TLR9/MAP3K7/IL1B/NFKB1
KEGG_RNA_DEGRADATION	KEGG_RNA_DEGRADATION	51	0.517232493086202	1.60264498216694	0.001293263319626	0.0111466981358241	PAPOLA/C1D/DCP2/XRN1/LSM3/CNOT4/PAPOLG/DCP1A/XRN2/PATL1/DIS3/LSM1/CNOT8/LSM6/ENO1/EXOSC3/CNOT6L/ZCCHC7/CNOT10/PARN/LSM8/LSM2/CNOT1
KEGG_PROSTATE_CANCER	KEGG_PROSTATE_CANCER	89	0.494959774026236	1.59795909841675	0.000137997624663199	0.00261182503370444	BRAF/CHUK/PIK3CG/TGFA/KRAS/PIK3CA/MAPK1/CREB5/GSK3B/PTEN/PIK3CB/CTNNB1/CREB1/MDM2/RAF1/TCF7L2/E2F3/PIK3R5/RB1/NRAS/CASP9/CDKN1B/MAP2K1/IGF1R/HSP90AA1/GRB2/SOS2/CREBBP/CREB3L2/SOS1/IKBKG/CDK2/NFKBIA/EP300/FGFR2/NFKB1/PDPK1/FOXO1/IGF1
KEGG_ENDOMETRIAL_CANCER	KEGG_ENDOMETRIAL_CANCER	52	0.514102434582947	1.59216939648004	0.00118362508072454	0.0107118069805571	BRAF/PIK3CG/KRAS/PIK3CA/MAPK1/GSK3B/PTEN/PIK3CB/CTNNB1/RAF1/TCF7L2/PIK3R5/NRAS/CASP9/MAP2K1/GRB2/SOS2/ILK/APC/SOS1/MLH1/CTNNA1
KEGG_NEUROTROPHIN_SIGNALING_PATHWAY	KEGG_NEUROTROPHIN_SIGNALING_PATHWAY	122	0.477002690211465	1.5680225404302	4.47095425234984e-05	0.00176312597291168	IRAK3/MAP3K5/GAB1/BRAF/MAPK14/PIK3CG/KRAS/PIK3CA/MAPK1/KIDINS220/MAP3K1/GSK3B/PIK3CB/CRK/IRS2/TRAF6/RAF1/PSEN1/FRS2/MAPK13/PIK3R5/RPS6KA3/NRAS/PTPN11/MAP2K1/MAPK8/RIPK2/YWHAZ/PLCG2/IRAK4/YWHAH/CAMK2G/YWHAQ/GRB2/SOS2/YWHAE/SORT1/YWHAG/CRKL/YWHAB/RAP1A/SHC1/SOS1/RHOA/MAP3K3/NFKBIA
KEGG_LEISHMANIA_INFECTION	KEGG_LEISHMANIA_INFECTION	67	0.489525695109905	1.55366677775899	0.000651559542808725	0.00693719277931643	CR1/MAPK14/MAPK1/ITGAM/TRAF6/TLR2/JAK1/JAK2/IFNGR1/MYD88/MAPK13/PTGS2/TAB2/FCGR1A/ITGB1/TLR4/IRAK4/IFNGR2/FCGR3B/STAT1/FOS/NFKBIA/PRKCB/IL1A/NCF4/MAP3K7/IL1B/NFKB1
KEGG_OOCYTE_MEIOSIS	KEGG_OOCYTE_MEIOSIS	108	0.473862898549526	1.5453089684206	7.51666676092509e-05	0.00194359526246777	PPP2CA/PPP3CA/ANAPC13/SLK/MAPK1/PPP3CB/PPP2R5E/PPP2R5A/PPP2CB/ITPR2/RBX1/RPS6KA3/PPP1CC/ADCY4/MAP2K1/CDC26/YWHAZ/IGF1R/YWHAH/ANAPC1/CAMK2G/SKP1/YWHAQ/CDC27/PTTG2/PPP2R5C/YWHAE/PPP3R1/ANAPC7/YWHAG/YWHAB/PPP2R1B/CDK2/ITPR1/PPP1CB/CHP1/ANAPC5/PRKACB/AURKA/SMC1A/IGF1/CCNB1/MAD2L1/CCNB2/FBXW11/PTTG1/CCNE2/ANAPC10/RPS6KA1/CDK1/SPDYA/CDC23/CDC25C/CHP2
KEGG_COLORECTAL_CANCER	KEGG_COLORECTAL_CANCER	62	0.488511460297238	1.54343910186782	0.00172515949517992	0.0130105778594819	BRAF/PIK3CG/KRAS/PIK3CA/MAPK1/GSK3B/PIK3CB/TGFBR1/CTNNB1/RAF1/TCF7L2/TGFBR2/SMAD2/PIK3R5/CASP9/MAP2K1/MAPK8/MSH6/APC/FOS/RHOA/MLH1
KEGG_SPLICEOSOME	KEGG_SPLICEOSOME	118	0.464418091705773	1.52277215993654	0.000399529293413596	0.00482098680719072	PRPF40A/SF3B1/SF3B6/RBM22/SNRNP27/SMNDC1/CRNKL1/RBM8A/PLRG1/PRPF38B/LSM3/SYF2/TRA2A/ZMAT2/ACIN1/HSPA1A/HSPA1L/HNRNPC/BCAS2/SNRPG/SRSF6/SF3A1/SLU7/EIF4A3/LSM6/HNRNPU/DHX16/HNRNPK/CDC40/HSPA6/LSM8/LSM2/PRPF18/HNRNPA3/RBM25/DDX42/NCBP1/DDX46/U2AF1/SNW1/DHX15/PRPF4/EFTUD2/HNRNPM/DHX8/SRSF3/MAGOH/SF3B2/HNRNPA1/LSM5/SNRPE/SNRNP40/ALYREF/WBP11/BUD31/USP39/TRA2B/SF3A2/SRSF8/CDC5L/PCBP1/TCERG1/SNRPB2/PRPF…
KEGG_NON_SMALL_CELL_LUNG_CANCER	KEGG_NON_SMALL_CELL_LUNG_CANCER	54	0.487438642146641	1.5132335603647	0.00570524460220954	0.031292402212119	BRAF/PIK3CG/TGFA/KRAS/PIK3CA/MAPK1/PIK3CB/STK4/RAF1/E2F3/PIK3R5/RB1/NRAS/CASP9/MAP2K1/PLCG2/GRB2/SOS2
KEGG_LYSOSOME	KEGG_LYSOSOME	119	0.458696062155053	1.50612099368031	0.000358435324708478	0.00463405669801675	AP3S1/GALC/LAMP2/SLC17A5/IDS/ASAH1/CLTC/SUMF1/AP3M1/CTSK/AP1G1/SCARB2/TCIRG1/AP3B1/AP1S2/LAPTM4A/CD164/GNS/MANBA/CLN5/HEXB/IGF2R/GLA/ATP6V0B/NAGA/TPP1/ENTPD4/CTSO/SLC11A1/ARSB/ARSG/AGA/SORT1/GALNS/CTSH/GGA1/GUSB/ATP6AP1/ATP6V1H/LAMP1/AP3S2/NPC1/CTSS/CD63/PPT1/CTSA/GNPTG/NEU1/GGA3/GM2A/GAA/HGSNAT/SMPD1/ATP6V0A1/LIPA/PLA2G15/FUCA1/SGSH/PSAP/GLB1/CTSZ/ARSA/MFSD8/M6PR/SLC11A2/CTSB/CTNS/CTSL/HYAL1/LAP…
KEGG_RIG_I_LIKE_RECEPTOR_SIGNALING_PATHWAY	KEGG_RIG_I_LIKE_RECEPTOR_SIGNALING_PATHWAY	66	0.47469653181936	1.50437039958946	0.00498993703601783	0.0282243313599759	CHUK/MAPK14/TBK1/MAP3K1/TRAF6/DDX3X/AZI2/TANK/MAPK13/TRIM25/MAPK8/CASP8/ATG5/RIPK1/CASP10/FADD/NLRX1/IKBKG/ATG12/NFKBIA/SIKE1/CYLD/IRF7/MAP3K7/NFKB1/IFIH1
KEGG_ACUTE_MYELOID_LEUKEMIA	KEGG_ACUTE_MYELOID_LEUKEMIA	56	0.480806153733333	1.49974	0.00818411220868878	0.0423235517077905	BRAF/CHUK/PIK3CG/KRAS/PIK3CA/MAPK1/PIK3CB/RPS6KB1/RAF1/TCF7L2/PIK3R5/NRAS/MAP2K1/FLT3/GRB2/STAT5B/SOS2/STAT5A/SOS1/IKBKG/KIT/NFKB1/PIM2/STAT3/RARA/PIK3CD
KEGG_FC_GAMMA_R_MEDIATED_PHAGOCYTOSIS	KEGG_FC_GAMMA_R_MEDIATED_PHAGOCYTOSIS	90	0.463865072612833	1.49895584933457	0.00169450371178911	0.0130105778594819	VAV3/PIK3CG/PIKFYVE/PIK3CA/MAPK1/PIK3CB/CRK/PLA2G4A/GAB2/RPS6KB1/RAF1/LIMK2/PIK3R5/FCGR1A/MAP2K1/PLCG2/PLD1/WASF1/MYO10/LYN/MARCKS/CRKL/AMPH/ASAP1/ARF6/ARPC5/WASL/PRKCE/HCK/PRKCB/ARPC1A/DOCK2/SYK/VASP/PAK1/PLA2G4D/FCGR2B/ARPC2/PIK3CD/CFL1/CDC42/CFL2/WAS/ARPC5L/SPHK2/PRKCD/DNM1L/FCGR3A/AKT2/NCF1/WASF2/INPP5D/ARPC4
KEGG_PARKINSONS_DISEASE	KEGG_PARKINSONS_DISEASE	96	0.459988444604705	1.49143075513928	0.00161555677548278	0.0130105778594819	COX7A2/NDUFB3/COX7B/COX7A2L/APAF1/UBE2G1/UQCRC2/UQCRQ/COX6C/VDAC3/UBE2J1/NDUFB1/SLC18A2/CASP9/NDUFA1/COX7C/VDAC2/LRRK2/NDUFA4/HTRA2/PPID/NDUFV2/UBE2J2/COX4I1/NDUFC1/NDUFB6/NDUFA5/NDUFS6/NDUFA6/COX7B2/NDUFS1/NDUFB2/NDUFS4/NDUFA9/UBA1/UQCRB/UQCR11/UBE2L3/NDUFS3/NDUFB4/NDUFA8/SLC25A31/NDUFA3/SDHD/NDUFA2/SLC6A3/COX8C/CASP3/COX6A1/CYCS/NDUFC2/COX5B/SDHC/SDHB/UQCRFS1
KEGG_INSULIN_SIGNALING_PATHWAY	KEGG_INSULIN_SIGNALING_PATHWAY	133	0.448519936099574	1.48245780389661	0.000321907405949768	0.00448194157514676	PPP1R3B/PPP1R3D/BRAF/PIK3CG/KRAS/PIK3CA/MAPK1/GSK3B/PIK3CB/CRK/PRKAA1/IRS2/PRKAR2A/PRKAR1A/RPS6KB1/RHEB/RAF1/SOCS3/HK2/PHKA2/PIK3R5/PHKB/PPP1CC/NRAS/PRKAG2/PYGL/MAP2K1/MAPK8/MKNK1/PRKCI/RHOQ/HK3/GRB2/SOS2/CRKL/SOCS4/CBL/PRKAB2/TSC1/FLOT1/SHC1/SOS1/FLOT2/EIF4E2/PDE3B/PYGM/PPP1CB
KEGG_LONG_TERM_POTENTIATION	KEGG_LONG_TERM_POTENTIATION	68	0.462765705228007	1.47047620410743	0.00498993703601783	0.0282243313599759	PPP1R12A/PPP3CA/BRAF/KRAS/MAPK1/PPP3CB/RAF1/ITPR2/RPS6KA3/PPP1CC/NRAS/MAP2K1/CAMK2G/PPP3R1/CREBBP/RAP1A/GNAQ/PLCB1/EP300/PRKCB/ITPR1/PPP1CB/CHP1/RAP1B/PRKACB
KEGG_PROGESTERONE_MEDIATED_OOCYTE_MATURATION	KEGG_PROGESTERONE_MEDIATED_OOCYTE_MATURATION	84	0.45472501013912	1.46313311520649	0.00303353442339516	0.0203359159494268	ANAPC13/BRAF/MAPK14/PIK3CG/GNAI3/KRAS/PIK3CA/MAPK1/PIK3CB/RAF1/MAPK13/PIK3R5/RPS6KA3/ADCY4/MAP2K1/MAPK8/CDC26/IGF1R/HSP90AA1/ANAPC1/CDC27/ANAPC7/CDK2/PDE3B/ANAPC5/PRKACB/IGF1/CCNB1/MAD2L1/PIK3CD/CCNB2/ANAPC10/RPS6KA1/CDK1/SPDYA/CDC23/CDC25C
KEGG_FC_EPSILON_RI_SIGNALING_PATHWAY	KEGG_FC_EPSILON_RI_SIGNALING_PATHWAY	74	0.45646389873717	1.46069643229747	0.00374826493488188	0.0235087484887978	MAP2K6/VAV3/MAPK14/PIK3CG/KRAS/PIK3CA/MAPK1/PIK3CB/PLA2G4A/GAB2/RAF1/MAP2K4/MAPK13/PIK3R5/LCP2/NRAS/MAP2K1/MAPK8/FCER1G/PLCG2/GRB2/SOS2/LYN/SOS1/PRKCE/PLA2G1B/PRKCB
KEGG_EPITHELIAL_CELL_SIGNALING_IN_HELICOBACTER_PYLORI_INFECTION	KEGG_EPITHELIAL_CELL_SIGNALING_IN_HELICOBACTER_PYLORI_INFECTION	68	0.452621048702529	1.43824072111673	0.00852104325914801	0.0428419119418275	ATP6V1C1/CHUK/MAPK14/ADAM17/ATP6V1A/ATP6V1D/MAP2K4/CXCL1/MAPK13/TCIRG1/PTPN11/ATP6V1B2/MAPK8/PLCG2/ADAM10/ATP6V0B/CXCR1/LYN/IKBKG/ATP6AP1/NFKBIA/ATP6V1H/ATP6V1E1/ATP6V0E1/ATP6V1G1/PAK1/NFKB1/CXCR2/F11R/CDC42/ATP6V1E2/PTPRZ1/ATP6V0A1/IKBKB/CASP3
KEGG_ALZHEIMERS_DISEASE	KEGG_ALZHEIMERS_DISEASE	141	0.434281146814022	1.43724121722608	0.00100325392285567	0.00955731368615138	ATF6/PPP3CA/ADAM17/COX7A2/MAPK1/NDUFB3/GSK3B/PPP3CB/COX7B/COX7A2L/APAF1/UQCRC2/CDK5R1/FAS/PSEN1/UQCRQ/COX6C/MME/NDUFB1/ITPR2/ERN1/CASP9/NDUFA1/COX7C/CASP8/ADAM10/NDUFA4/NDUFV2/PPP3R1/FADD/CAPN2/COX4I1/TNFRSF1A/NDUFC1/NDUFB6/NDUFA5/IDE/NDUFS6/GNAQ/NDUFA6/COX7B2/NDUFS1/NDUFB2/PLCB1/NDUFS4/NDUFA9/ITPR1/UQCRB/CHP1/UQCR11/IL1B/LPL/NDUFS3/ATP2A2/NCSTN/NDUFB4/NDUFA8/NDUFA3/SDHD/NDUFA2/PSENEN/NAE1/COX8C/…
KEGG_OXIDATIVE_PHOSPHORYLATION	KEGG_OXIDATIVE_PHOSPHORYLATION	99	0.441639109640163	1.43522620498895	0.00376659506174108	0.0235087484887978	ATP6V1C1/COX7A2/NDUFB3/ATP6V1A/ATP6V1D/COX7B/COX7A2L/UQCRC2/UQCRQ/COX6C/NDUFB1/TCIRG1/COX15/ATP6V1B2/COX17/NDUFA1/COX7C/NDUFA4/PPA2/ATP6V0B/NDUFV2/COX4I1/NDUFC1/NDUFB6/NDUFA5/NDUFS6/NDUFA6/COX7B2/NDUFS1/NDUFB2/NDUFS4/ATP6AP1/ATP6V1H/NDUFA9/ATP6V1E1/ATP6V0E1/ATP6V1G1/UQCRB/UQCR11/NDUFS3/NDUFB4/NDUFA8/NDUFA3/SDHD/ATP6V1E2/NDUFA2/ATP6V0A1/COX8C/COX6A1/PPA1/NDUFC2/COX5B/SDHC/ATP6V1G2/SDHB/UQCRFS1
KEGG_B_CELL_RECEPTOR_SIGNALING_PATHWAY	KEGG_B_CELL_RECEPTOR_SIGNALING_PATHWAY	75	0.444860768351449	1.42508265908063	0.00881378051105109	0.0431160614189256	PPP3CA/VAV3/CHUK/PIK3CG/KRAS/PIK3CA/MAPK1/GSK3B/PIK3CB/PPP3CB/NFAT5/PIK3AP1/BCL10/RAF1/PIK3R5/NRAS/MAP2K1/PLCG2/LILRB3/DAPP1/GRB2/SOS2/PPP3R1/LYN/FOS/SOS1/IKBKG/NFKBIA/PRKCB/CHP1/SYK
KEGG_CELL_CYCLE	KEGG_CELL_CYCLE	123	0.428654930853718	1.40925891321894	0.00283602930526697	0.0197431270866662	ANAPC13/STAG2/GSK3B/CCNH/MDM2/HDAC2/PRKDC/STAG1/CDKN2B/E2F3/SMAD2/SFN/ORC4/RBX1/RB1/GADD45A/CDKN1B/CDC26/RAD21/YWHAZ/GADD45B/YWHAH/ANAPC1/ORC2/SKP1/YWHAQ/CDC27/PTTG2/YWHAE/ANAPC7/YWHAG/YWHAB/CREBBP/CDK2/EP300/ORC5/ANAPC5/TFDP1/BUB3/SMC1A/ZBTB17/CCNB1/MAD2L1/CCNB2/PCNA/PTTG1/SMAD4/CCNE2/SKP2/ANAPC10/TTK/CCND2/ORC3/CDK1/CDC6/CDC23/CDC25C/ATM/DBF4/CCNA2/CDK7/ATR/ESPL1/BUB1B/CDC7/CDC45/CCND3/ANAPC4/M…
KEGG_ENDOCYTOSIS	KEGG_ENDOCYTOSIS	177	0.397946310664436	1.33039395542334	0.00412710749544871	0.0249002152225406	SH3GLB1/STAM2/USP8/PIKFYVE/ACAP2/EPS15/CHMP5/GIT2/CHMP3/STAM/TRAF6/MDM2/RAB5A/VTA1/RAB31/CLTC/RAB11A/SMAP1/VPS4B/RABEP1/STAMBP/SMURF2/ARFGAP3/ARAP3/HSPA1A/PRKCI/TSG101/CHMP1B/VPS37A/IGF1R/RAB11FIP1/HSPA1L/PLD1/RAB22A/ITCH/VPS36/IQSEC1/ARAP2/CXCR1/CHMP2B/VPS37C/EEA1/GRK6/SH3KBP1/CBL/ASAP1/ADRB2/ARF6/RNF41/NEDD4/HSPA6/ARRB2/FGFR2/IQSEC2/HLA-C/KIT/TFRC/ACAP1/CXCR2/SMAP2/CHMP4B/PDCD6IP/RAB5B/PRKCZ/CH…
KEGG_PATHWAYS_IN_CANCER	KEGG_PATHWAYS_IN_CANCER	319	0.371597912793979	1.27496905636148	0.00260837696028983	0.0188846491924984	BRAF/CHUK/PIK3CG/TGFA/KRAS/PIK3CA/MAPK1/GSK3B/PTEN/PIK3CB/EGLN1/CRK/TGFBR1/CTNNB1/TRAF6/BIRC2/TFG/JAK1/HIF1A/MDM2/STK4/HDAC2/FAS/RAF1/TCF7L2/TGFBR2/CDKN2B/E2F3/SMAD2/PIK3R5/PTGS2/RBX1/VEGFA/RALBP1/RB1/NRAS/CCDC6/CASP9/HGF/CTBP2/CDKN1B/MAP2K1/MAPK8/PIAS1/CASP8/ITGB1/PLCG2/IGF1R/ITGAV/FLT3/PLD1/HSP90AA1/PIAS3/MMP9/MAX/PIAS2/GRB2/FGF13/STAT5B/SOS2/RALB/MSH6/DAPK1/FADD/CRKL/STAT5A/APC/STAT1/CBL/CREBB…
KEGG_MAPK_SIGNALING_PATHWAY	KEGG_MAPK_SIGNALING_PATHWAY	259	0.371608448451548	1.26563827563382	0.00739897963113803	0.0393886856834113	LAMTOR3/PPP3CA/MAP3K5/MAP2K6/DDIT3/BRAF/CHUK/MAPK14/KRAS/TAOK1/MAPK1/MAP3K1/PPM1B/IL1R1/CRK/PPP3CB/STK3/TGFBR1/TRAF6/PLA2G4A/STK4/FAS/RAF1/PAK2/DUSP1/MAP2K4/TGFBR2/CACNA1E/MAP4K4/RASA2/MAPK13/IL1R2/TAB2/RPS6KA3/NRAS/GADD45A/MEF2C/MAP2K1/RASA1/MAPK8/RAPGEF2/MKNK1/HSPA1A/GADD45B/HSPA1L/NLK/MAX/GRB2/FGF13/SOS2/PPP3R1/CRKL/TNFRSF1A/MAP3K2/RAP1A/DUSP10/SRF/MAP3K8/DUSP3/FOS/SOS1/IKBKG/HSPA6/PLA2G1B/MAP…

## Sheet: GSEA of KO_CLEC4D in blood 
	Gene	Distance	boxcox-transformed distance	Z	FC	p-value	adjusted p-value
1140	S100a11	8.78643e-16	-0.0259266	-3.77409	67.4538	2.22045e-16	2.64233e-13
67	Lyz2	8.68669e-16	-0.0259172	-3.75751	65.9312	4.44089e-16	2.64233e-13
91	S100a9	8.26923e-16	-0.0258764	-3.68609	59.7465	1.07692e-14	4.27177e-12
1174	Raf1	7.18836e-16	-0.0257612	-3.48406	45.1483	1.82665e-11	5.43428e-09
151	S100a8	6.55476e-16	-0.0256858	-3.35187	37.5401	8.95511e-10	2.13132e-07
536	Actb	5.70244e-16	-0.0255727	-3.15363	28.4122	9.80479e-08	1.94462e-05
237	Pla2g7	5.5143e-16	-0.0255456	-3.10612	26.5682	2.54392e-07	4.32467e-05
1102	Utp14a	4.7347e-16	-0.0254231	-2.89141	19.587	9.61229e-06	0.00142983
219	Mmp9	4.69831e-16	-0.0254169	-2.8806	19.287	1.12467e-05	0.00148706
98	Wfdc21	3.96066e-16	-0.025281	-2.64232	13.7062	0.00021375	0.0254362
262	Anxa2	3.84351e-16	-0.0252572	-2.60067	12.9074	0.000327288	0.0354066
382	Rpl34	3.59502e-16	-0.0252045	-2.50821	11.2924	0.000778259	0.0771773
606	Hnrnpdl	3.58225e-16	-0.0252017	-2.5033	11.2123	0.000812584	0.0743827
823	Stk4	3.50409e-16	-0.0251843	-2.47286	10.7283	0.00105507	0.0896811
840	Retnlg	3.43106e-16	-0.0251678	-2.44384	10.2858	0.00134057	0.106352
800	S100a6	3.40449e-16	-0.0251617	-2.43314	10.1271	0.00146102	0.108663
286	Acap2	3.1707e-16	-0.0251059	-2.3354	8.78401	0.00303882	0.212717
716	AB124611	2.97477e-16	-0.0250561	-2.24811	7.73196	0.00542517	0.358664
117	Cd9	2.95046e-16	-0.0250497	-2.2369	7.60608	0.00581718	0.364339
1130	Itm2b	2.93608e-16	-0.0250459	-2.23023	7.53213	0.00606083	0.360619
366	Baz2a	2.91764e-16	-0.025041	-2.22163	7.4378	0.00638678	0.361917
227	Jaml	2.85103e-16	-0.025023	-2.19013	7.10207	0.00769948	0.416472
138	Notch2	2.79134e-16	-0.0250066	-2.16131	6.80782	0.00907595	0.469582
801	Mmp8	2.73256e-16	-0.0249901	-2.13236	6.52412	0.0106421	0.527673
540	Rnf144a	2.70261e-16	-0.0249815	-2.11738	6.38187	0.0115292	0.548789
318	Npc2	2.68273e-16	-0.0249758	-2.10735	6.28833	0.0121535	0.556257
916	Calm3	2.66852e-16	-0.0249717	-2.10013	6.22188	0.0126181	0.556132
248	Use1	2.56602e-16	-0.0249414	-2.04701	5.7531	0.0164595	0.699531
423	Tax1bp1	2.54479e-16	-0.024935	-2.03575	5.65828	0.0173731	0.712897
258	Rpl39	2.49982e-16	-0.0249212	-2.01162	5.4601	0.0194555	0.771736
688	Hmgcl	2.49054e-16	-0.0249183	-2.00659	5.41964	0.0199115	0.764345
324	Atp5f1	2.48375e-16	-0.0249162	-2.0029	5.39009	0.0202514	0.753098
0	Tmod3	2.41641e-16	-0.024895	-1.96575	5.10179	0.0239011	0.861889
48	Ngp	2.41547e-16	-0.0248947	-1.96523	5.09782	0.0239559	0.838456
727	Gda	2.3983e-16	-0.0248892	-1.9556	5.02561	0.0249752	0.849156
460	Nipbl	2.39568e-16	-0.0248884	-1.95412	5.01463	0.025134	0.830819
539	Emb	2.39492e-16	-0.0248882	-1.9537	5.01147	0.0251799	0.809839
291	Slc40a1	2.3633e-16	-0.0248779	-1.93577	4.88001	0.0271695	0.850834
1107	A530064D06Rik	2.35996e-16	-0.0248768	-1.93386	4.86623	0.0273873	0.835665
931	mt-Rnr2	2.31304e-16	-0.0248614	-1.90679	4.67463	0.0306113	0.910688
448	Mvp	2.29718e-16	-0.0248561	-1.89753	4.61077	0.0317718	0.911048
597	Ptafr	2.29718e-16	-0.0248561	-1.89753	4.61077	0.0317718	0.911048
1150	Dennd5a	2.27203e-16	-0.0248477	-1.8827	4.51034	0.0336905	0.932365
123	Kif1b	2.26579e-16	-0.0248455	-1.87901	4.48561	0.0341813	0.914063
430	Trim56	2.26579e-16	-0.0248455	-1.87901	4.48561	0.0341813	0.914063
282	Btg2	2.25182e-16	-0.0248408	-1.87068	4.43046	0.035303	0.913273
445	Nktr	2.24229e-16	-0.0248375	-1.86498	4.39306	0.0360855	0.913655
927	Cd244a	2.23369e-16	-0.0248346	-1.85981	4.3594	0.0368052	0.912462
706	Fnbp1	2.16361e-16	-0.0248102	-1.817	4.09016	0.0431335	1
883	Irf1	2.16027e-16	-0.024809	-1.81492	4.07754	0.0434569	1
462	Jak1	2.08282e-16	-0.0247811	-1.76598	3.79042	0.0515467	1
132	Sos2	2.04197e-16	-0.0247659	-1.73947	3.64318	0.0562994	1
41	Adam19	2.04079e-16	-0.0247655	-1.73869	3.63897	0.0564418	1
655	Gm9843	2.03505e-16	-0.0247634	-1.73493	3.61853	0.0571394	1
1024	Arpc2	2.02963e-16	-0.0247613	-1.73136	3.59927	0.0578049	1
435	Tsc22d3	2.02064e-16	-0.0247579	-1.72542	3.56745	0.0589226	1
83	Adam8	2.01855e-16	-0.0247571	-1.72404	3.56009	0.0591845	1
54	Hmgb1	2.00148e-16	-0.0247507	-1.71269	3.50014	0.0613635	1
21	Ctsb	1.98457e-16	-0.0247442	-1.70136	3.44125	0.0635877	1
989	Fcgr3	1.96024e-16	-0.0247348	-1.68488	3.35737	0.0669048	1
346	Becn1	1.95893e-16	-0.0247343	-1.684	3.3529	0.0670867	1
570	Grb2	1.94413e-16	-0.0247285	-1.67387	3.30242	0.0691779	1
1183	Lcn2	1.92464e-16	-0.0247209	-1.66044	3.23655	0.0720122	1
807	Itga4	1.89522e-16	-0.0247091	-1.63991	3.13835	0.0764712	1
569	Ngly1	1.8927e-16	-0.0247081	-1.63813	3.13	0.0768637	1
990	Arhgap30	1.87767e-16	-0.0247021	-1.62752	3.0805	0.0792359	1
847	Snx10	1.87614e-16	-0.0247015	-1.62643	3.07546	0.0794821	1
533	Irf9	1.82534e-16	-0.0246806	-1.58991	2.91118	0.0879677	1
578	Ifitm6	1.81897e-16	-0.024678	-1.58526	2.89089	0.0890818	1
411	Sirpa	1.81658e-16	-0.024677	-1.58352	2.88332	0.0895012	1
402	2025-09-07	1.81013e-16	-0.0246743	-1.57879	2.86286	0.090646	1
547	Clip1	1.80944e-16	-0.024674	-1.57828	2.86069	0.0907683	1
793	Fam160b1	1.80413e-16	-0.0246718	-1.57438	2.84393	0.0917195	1
602	Mcl1	1.80144e-16	-0.0246706	-1.5724	2.83545	0.0922048	1
14	Wapl	1.8001e-16	-0.0246701	-1.57141	2.83125	0.0924466	1
52	Stk24	1.75439e-16	-0.0246506	-1.53726	2.68926	0.101027	1
359	Tnks2	1.73689e-16	-0.024643	-1.52397	2.63589	0.104474	1
1048	Erp29	1.73475e-16	-0.0246421	-1.52233	2.62938	0.104903	1
512	Kctd12	1.73472e-16	-0.0246421	-1.52231	2.62931	0.104907	1
1175	Smchd1	1.72311e-16	-0.024637	-1.51341	2.59423	0.107254	1
826	Ubap2l	1.72254e-16	-0.0246367	-1.51297	2.5925	0.10737	1
268	Ulk1	1.71659e-16	-0.0246341	-1.50839	2.57462	0.10859	1
44	Tnfsf14	1.70674e-16	-0.0246298	-1.50077	2.54518	0.110632	1
612	Gm5150	1.694e-16	-0.0246241	-1.49084	2.50731	0.113319	1
399	Hspa8	1.67829e-16	-0.0246171	-1.47851	2.46104	0.116702	1
993	Zfand5	1.67704e-16	-0.0246165	-1.47752	2.45736	0.116975	1
82	Ggnbp2	1.67435e-16	-0.0246153	-1.4754	2.44947	0.117565	1
1186	Snap29	1.67264e-16	-0.0246145	-1.47405	2.44447	0.117939	1
107	Coro1b	1.66858e-16	-0.0246127	-1.47084	2.43264	0.118832	1
190	Wipf1	1.65518e-16	-0.0246066	-1.46017	2.39373	0.121823	1
977	Arl6ip1	1.65342e-16	-0.0246058	-1.45876	2.38864	0.12222	1
1101	Morc3	1.6503e-16	-0.0246044	-1.45627	2.37963	0.122927	1
776	Lamp2	1.64936e-16	-0.024604	-1.45551	2.3769	0.123142	1
496	Tuba1a	1.6251e-16	-0.0245928	-1.43593	2.30749	0.128752	1
1117	Ezr	1.6199e-16	-0.0245904	-1.4317	2.29276	0.129978	1
573	Hpcal1	1.60443e-16	-0.0245831	-1.41903	2.24918	0.133685	1
77	Csnk1a1	1.59934e-16	-0.0245807	-1.41483	2.23492	0.134924	1
469	Arrb2	1.59934e-16	-0.0245807	-1.41483	2.23492	0.134924	1
972	Slmap	1.59934e-16	-0.0245807	-1.41483	2.23492	0.134924	1
389	Cux1	1.59632e-16	-0.0245793	-1.41234	2.2265	0.135661	1
1123	Tmem30a	1.59604e-16	-0.0245792	-1.41211	2.22571	0.13573	1
944	Washc2	1.57201e-16	-0.0245678	-1.3921	2.15919	0.141719	1
1032	Ndufb1-ps	1.56647e-16	-0.0245651	-1.38744	2.14401	0.143127	1
239	G6pdx	1.56549e-16	-0.0245647	-1.38662	2.14131	0.143379	1
274	Zc3h7a	1.56549e-16	-0.0245647	-1.38662	2.14131	0.143379	1
1028	Ftl1	1.56174e-16	-0.0245629	-1.38346	2.13108	0.144339	1
236	Mcemp1	1.55158e-16	-0.0245579	-1.37486	2.10345	0.146967	1
672	Rnf130	1.54857e-16	-0.0245565	-1.3723	2.0953	0.147753	1
748	Plbd1	1.54538e-16	-0.0245549	-1.36958	2.08666	0.148591	1
1129	Stat1	1.54108e-16	-0.0245528	-1.36591	2.07505	0.149725	1
568	Ly6c2	1.53734e-16	-0.024551	-1.36271	2.065	0.150715	1
417	mt-Nd4	1.5273e-16	-0.0245461	-1.35409	2.03813	0.153398	1
144	Phf20l1	1.52182e-16	-0.0245434	-1.34935	2.02352	0.15488	1
737	Hnrnpu	1.52182e-16	-0.0245434	-1.34935	2.02352	0.15488	1
1090	Arhgap15	1.52033e-16	-0.0245427	-1.34807	2.01958	0.155282	1
724	Safb2	1.51772e-16	-0.0245414	-1.3458	2.01262	0.155995	1
503	Chd1	1.49468e-16	-0.0245299	-1.32569	1.952	0.162371	1
148	Tomm22	1.48984e-16	-0.0245275	-1.32142	1.93938	0.163736	1
6	Klf13	1.48337e-16	-0.0245242	-1.31569	1.92255	0.165575	1
709	Atrx	1.47383e-16	-0.0245194	-1.30722	1.8979	0.168313	1
887	Rapgef6	1.46551e-16	-0.0245151	-1.29978	1.87654	0.170728	1
458	Snx20	1.46469e-16	-0.0245147	-1.29904	1.87444	0.170968	1
439	Trim30a	1.46376e-16	-0.0245142	-1.29822	1.87207	0.171238	1
182	Ampd3	1.46088e-16	-0.0245127	-1.29563	1.86471	0.172082	1
478	Slc2a3	1.45148e-16	-0.0245079	-1.28715	1.84078	0.17486	1
852	Rsf1	1.44764e-16	-0.0245059	-1.28367	1.83105	0.176003	1
251	Rin3	1.44431e-16	-0.0245042	-1.28065	1.82264	0.176999	1
711	Cpd	1.44389e-16	-0.024504	-1.28027	1.82159	0.177124	1
703	Rps16	1.43611e-16	-0.0244999	-1.27318	1.802	0.17947	1
454	Eif4g3	1.43517e-16	-0.0244995	-1.27232	1.79965	0.179755	1
894	Epc1	1.43049e-16	-0.024497	-1.26804	1.78793	0.181178	1
254	Klra2	1.42881e-16	-0.0244961	-1.26649	1.78373	0.181692	1
584	Ccnl2	1.41669e-16	-0.0244898	-1.25533	1.7536	0.185425	1
118	Pitpna	1.41569e-16	-0.0244892	-1.2544	1.75112	0.185736	1
1073	Il6ra	1.41526e-16	-0.024489	-1.254	1.75007	0.185868	1
1050	Mindy1	1.41228e-16	-0.0244874	-1.25124	1.74271	0.186796	1
514	Malat1	1.40262e-16	-0.0244823	-1.24224	1.71893	0.18983	1
1069	Ncf4	1.39049e-16	-0.0244758	-1.23086	1.68933	0.193689	1
808	Hnrnpd	1.38778e-16	-0.0244743	-1.22831	1.68276	0.194558	1
644	Ltb	1.3735e-16	-0.0244666	-1.21478	1.64832	0.199188	1
464	Mmp25	1.37184e-16	-0.0244657	-1.21319	1.64433	0.199732	1
465	Atp5e	1.36647e-16	-0.0244628	-1.20806	1.63149	0.201497	1
229	Cnn2	1.3649e-16	-0.0244619	-1.20656	1.62774	0.202016	1
675	Cd52	1.35965e-16	-0.0244591	-1.20151	1.61524	0.203757	1
858	Tmem50a	1.34733e-16	-0.0244523	-1.18961	1.5861	0.207884	1
1080	Gng2	1.33709e-16	-0.0244466	-1.17964	1.56208	0.211362	1
918	Pip4k2a	1.33393e-16	-0.0244448	-1.17655	1.55471	0.212441	1
184	Mafg	1.33159e-16	-0.0244435	-1.17425	1.54926	0.213245	1
269	Hnrnpc	1.32794e-16	-0.0244415	-1.17067	1.54078	0.214502	1
378	Fbxl5	1.32567e-16	-0.0244402	-1.16844	1.53552	0.215286	1
283	Nrd1	1.31656e-16	-0.024435	-1.15943	1.51449	0.218456	1
859	Ddx6	1.30601e-16	-0.0244291	-1.14892	1.4903	0.222171	1
611	Xbp1	1.3037e-16	-0.0244277	-1.14661	1.48504	0.222988	1
78	Cops9	1.30231e-16	-0.0244269	-1.14523	1.48188	0.22348	1
789	Emilin2	1.29864e-16	-0.0244248	-1.14154	1.47353	0.224789	1
285	Ndufa3	1.28841e-16	-0.024419	-1.13122	1.4504	0.228464	1
55	H2-T23	1.28138e-16	-0.0244149	-1.12409	1.43462	0.231012	1
288	Ube2b	1.27947e-16	-0.0244138	-1.12214	1.43035	0.231708	1
1075	Ppp1r12a	1.27912e-16	-0.0244136	-1.12179	1.42957	0.231834	1
797	Ddx60	1.27861e-16	-0.0244133	-1.12126	1.42842	0.232023	1
172	Ostf1	1.2775e-16	-0.0244126	-1.12014	1.42595	0.232427	1
207	Eif5	1.27331e-16	-0.0244102	-1.11585	1.41661	0.233962	1
309	Evi2a	1.2629e-16	-0.0244041	-1.10516	1.39354	0.237809	1
443	Rpl7	1.2564e-16	-0.0244003	-1.09844	1.37923	0.240232	1
224	Lcp1	1.25318e-16	-0.0243983	-1.0951	1.37218	0.241438	1
962	Mkrn1	1.25093e-16	-0.024397	-1.09275	1.36724	0.242286	1
233	Mia3	1.23543e-16	-0.0243878	-1.07653	1.33359	0.248168	1
531	Safb	1.22958e-16	-0.0243842	-1.07035	1.32097	0.250418	1
225	Nbeal2	1.21888e-16	-0.0243777	-1.05899	1.29809	0.254562	1
181	Leprotl1	1.2174e-16	-0.0243768	-1.05741	1.29494	0.25514	1
994	B2m	1.21592e-16	-0.0243759	-1.05582	1.29178	0.25572	1
572	Rpl21	1.21215e-16	-0.0243736	-1.05179	1.2838	0.257194	1
893	Iqsec1	1.21183e-16	-0.0243734	-1.05144	1.28311	0.257322	1
169	Mef2a	1.20248e-16	-0.0243677	-1.04138	1.26339	0.261011	1
502	Hck	1.19633e-16	-0.0243639	-1.03472	1.2505	0.263457	1
1158	Lilrb4a	1.19291e-16	-0.0243618	-1.031	1.24336	0.264824	1
336	Cyth4	1.18978e-16	-0.0243598	-1.02759	1.23685	0.26608	1
1052	Tab2	1.18775e-16	-0.0243586	-1.02537	1.23262	0.266898	1
1135	Lilra6	1.18064e-16	-0.0243541	-1.01758	1.21791	0.26977	1
712	Upp1	1.17514e-16	-0.0243507	-1.01152	1.20659	0.272008	1
2	Bach1	1.16846e-16	-0.0243465	-1.00412	1.19292	0.274741	1
1176	Atp6v0b	1.16085e-16	-0.0243416	-0.995645	1.17742	0.277882	1
499	Thrap3	1.15486e-16	-0.0243378	-0.988943	1.16531	0.280367	1
780	Rps15a	1.1533e-16	-0.0243368	-0.987186	1.16216	0.281019	1
913	Rrbp1	1.1533e-16	-0.0243368	-0.987186	1.16216	0.281019	1
139	Retreg1	1.1515e-16	-0.0243356	-0.98516	1.15853	0.281771	1
143	Rpl41	1.15038e-16	-0.0243349	-0.983901	1.15628	0.282238	1
765	Sptlc2	1.14859e-16	-0.0243338	-0.981886	1.15269	0.282986	1
210	Stfa2l1	1.14691e-16	-0.0243327	-0.97999	1.14932	0.283691	1
1026	Ccr1	1.14544e-16	-0.0243317	-0.978329	1.14638	0.284308	1
345	Trim30d	1.14508e-16	-0.0243315	-0.97792	1.14566	0.28446	1
88	Cdk12	1.13579e-16	-0.0243255	-0.967369	1.12715	0.288385	1
231	Mrgpra2b	1.13436e-16	-0.0243245	-0.965729	1.12429	0.288996	1
280	Mbnl2	1.11886e-16	-0.0243144	-0.947927	1.09379	0.295632	1
358	Il1f9	1.11886e-16	-0.0243144	-0.947927	1.09379	0.295632	1
760	Tnrc6b	1.11725e-16	-0.0243133	-0.946057	1.09064	0.29633	1
373	Mier1	1.11165e-16	-0.0243096	-0.939563	1.07974	0.298755	1
764	Stfa1	1.11107e-16	-0.0243092	-0.938883	1.07861	0.299009	1
425	Fam104a	1.11076e-16	-0.024309	-0.938528	1.07802	0.299141	1
306	Morf4l1	1.11076e-16	-0.024309	-0.938528	1.07802	0.299141	1
482	Nptn	1.11076e-16	-0.024309	-0.938528	1.07802	0.299141	1
698	Ubald2	1.10937e-16	-0.0243081	-0.936897	1.0753	0.29975	1
619	Osbpl2	1.1086e-16	-0.0243076	-0.935999	1.07381	0.300086	1
409	Mgst1	1.10725e-16	-0.0243067	-0.934434	1.07122	0.300671	1
444	Eif2ak1	1.10424e-16	-0.0243047	-0.930913	1.0654	0.301987	1
791	Atp11b	1.10206e-16	-0.0243032	-0.928355	1.06119	0.302944	1
57	Acbd3	1.09799e-16	-0.0243005	-0.923572	1.05337	0.304732	1
798	Atp6v1f	1.08735e-16	-0.0242933	-0.91099	1.03306	0.309442	1
564	Picalm	1.08642e-16	-0.0242927	-0.909879	1.03128	0.309858	1
188	Atp8b4	1.0863e-16	-0.0242926	-0.90974	1.03106	0.309909	1
926	Kmt2c	1.08611e-16	-0.0242925	-0.909508	1.03069	0.309996	1
296	Stk10	1.08611e-16	-0.0242925	-0.909508	1.03069	0.309996	1
1170	Nin	1.08611e-16	-0.0242925	-0.909508	1.03069	0.309996	1
427	Sp140	1.08342e-16	-0.0242907	-0.906308	1.0256	0.311195	1
194	Rplp1	1.08181e-16	-0.0242896	-0.90438	1.02254	0.311917	1
211	Tirap	1.08128e-16	-0.0242892	-0.903754	1.02155	0.312152	1
56	Ifitm3	1.07799e-16	-0.0242869	-0.899818	1.01534	0.313626	1
267	Glipr2	1.06685e-16	-0.0242793	-0.886411	0.994472	0.318652	1
150	Csf3r	1.05945e-16	-0.0242742	-0.877425	0.980719	0.322021	1
317	Usp32	1.0569e-16	-0.0242724	-0.874314	0.976001	0.323188	1
154	Ppt1	1.05519e-16	-0.0242712	-0.872226	0.972846	0.323971	1
152	Fbxo11	1.05519e-16	-0.0242712	-0.872226	0.972846	0.323971	1
697	Eapp	1.0518e-16	-0.0242688	-0.868073	0.966602	0.325529	1
841	Tpt1	1.05133e-16	-0.0242685	-0.867503	0.965747	0.325743	1
186	Rpl18a	1.05005e-16	-0.0242676	-0.865921	0.963381	0.326337	1
349	Hexim1	1.04444e-16	-0.0242637	-0.859022	0.953126	0.328925	1
691	Sycp2	1.04314e-16	-0.0242628	-0.857419	0.95076	0.329526	1
1022	Apobr	1.04314e-16	-0.0242628	-0.857419	0.95076	0.329526	1
511	Pag1	1.04141e-16	-0.0242615	-0.855277	0.947605	0.33033	1
70	Rassf3	1.04083e-16	-0.0242611	-0.854561	0.946553	0.330598	1
133	Diaph1	1.04083e-16	-0.0242611	-0.854561	0.946553	0.330598	1
311	Rpl30	1.03686e-16	-0.0242583	-0.849631	0.939339	0.332448	1
391	9830107B12Rik	1.03195e-16	-0.0242548	-0.843512	0.93046	0.334743	1
110	Rps21	1.02661e-16	-0.024251	-0.836826	0.920852	0.337251	1
1164	Mob1a	1.0232e-16	-0.0242486	-0.832548	0.914755	0.338856	1
178	Taok3	1.02039e-16	-0.0242466	-0.829011	0.909743	0.340183	1
803	Cox7a2l	1.02039e-16	-0.0242466	-0.829011	0.909743	0.340183	1
546	Sec14l1	1.01854e-16	-0.0242452	-0.82667	0.906441	0.341061	1
222	BC100530	1.00697e-16	-0.0242368	-0.811966	0.885965	0.346573	1
982	Ikbkap	1.00581e-16	-0.024236	-0.810484	0.883926	0.347129	1
652	Igf1r	1.00278e-16	-0.0242338	-0.806598	0.878602	0.348585	1
750	Nfam1	1.00144e-16	-0.0242328	-0.804879	0.876256	0.349229	1
806	Grina	9.98507e-17	-0.0242306	-0.801108	0.871133	0.350642	1
1021	Pfdn5	9.96221e-17	-0.024229	-0.79816	0.867148	0.351746	1
93	Cxcr2	9.95048e-17	-0.0242281	-0.796645	0.865107	0.352313	1
979	Cdc42	9.9365e-17	-0.0242271	-0.794837	0.862678	0.35299	1
581	Tbc1d20	9.93498e-17	-0.0242269	-0.794641	0.862415	0.353064	1
524	Prdx5	9.89418e-17	-0.0242239	-0.78935	0.855346	0.355044	1
1182	Clec4e	9.87422e-17	-0.0242224	-0.786754	0.851898	0.356016	1
40	Ttc7	9.85744e-17	-0.0242212	-0.784569	0.849006	0.356834	1
320	Dock2	9.85324e-17	-0.0242209	-0.784021	0.848283	0.357039	1
338	Cdc42ep3	9.81921e-17	-0.0242184	-0.779575	0.842432	0.358702	1
340	Fos	9.81308e-17	-0.0242179	-0.778773	0.841381	0.359002	1
664	Orai1	9.79466e-17	-0.0242165	-0.776359	0.838225	0.359905	1
179	Cyp4f18	9.79466e-17	-0.0242165	-0.776359	0.838225	0.359905	1
46	Hp1bp3	9.79466e-17	-0.0242165	-0.776359	0.838225	0.359905	1
658	Chp1	9.77005e-17	-0.0242147	-0.773127	0.834018	0.361113	1
654	Pbxip1	9.77005e-17	-0.0242147	-0.773127	0.834018	0.361113	1
844	Chmp1b	9.72064e-17	-0.024211	-0.766616	0.825605	0.363547	1
414	Clec7a	9.67321e-17	-0.0242074	-0.760335	0.817567	0.365893	1
685	Nufip2	9.67138e-17	-0.0242072	-0.760091	0.817257	0.365983	1
869	Zfp638	9.66476e-17	-0.0242067	-0.759213	0.816139	0.366311	1
607	2025-03-01	9.63982e-17	-0.0242048	-0.755896	0.811932	0.36755	1
1189	Resf1	9.63982e-17	-0.0242048	-0.755896	0.811932	0.36755	1
126	Prrc2c	9.63982e-17	-0.0242048	-0.755896	0.811932	0.36755	1
518	Rara	9.62263e-17	-0.0242035	-0.753606	0.80904	0.368404	1
8	Nsd3	9.59758e-17	-0.0242016	-0.75026	0.804833	0.369652	1
694	Fau	9.5799e-17	-0.0242003	-0.747893	0.801869	0.370535	1
226	Rgs18	9.57875e-17	-0.0242002	-0.74774	0.801678	0.370592	1
1132	Entpd1	9.56288e-17	-0.024199	-0.745613	0.799024	0.371385	1
574	Sf3b1	9.54571e-17	-0.0241977	-0.743306	0.796156	0.372245	1
1113	Iqgap1	9.50093e-17	-0.0241942	-0.737274	0.788704	0.374492	1
261	Tsc22d4	9.4761e-17	-0.0241923	-0.733919	0.784587	0.375742	1
89	Cfl1	9.43962e-17	-0.0241895	-0.728972	0.778557	0.377583	1
678	Rpl8	9.43942e-17	-0.0241895	-0.728946	0.778526	0.377592	1
997	Junb	9.43792e-17	-0.0241894	-0.728741	0.778277	0.377669	1
114	Bst1	9.43792e-17	-0.0241894	-0.728741	0.778277	0.377669	1
112	Mdm2	9.35022e-17	-0.0241825	-0.716776	0.763882	0.382117	1
295	Gm1966	9.33533e-17	-0.0241814	-0.714732	0.761449	0.382875	1
830	Cyb5r4	9.27104e-17	-0.0241763	-0.705879	0.750998	0.38616	1
72	Azi2	9.21855e-17	-0.0241722	-0.698608	0.742518	0.388855	1
1173	Klra17	9.20712e-17	-0.0241713	-0.697019	0.740678	0.389444	1
1136	Gsr	9.19728e-17	-0.0241705	-0.69565	0.739096	0.389951	1
908	Asb7	9.1596e-17	-0.0241675	-0.690395	0.733053	0.391895	1
1098	Chd4	9.15737e-17	-0.0241673	-0.690083	0.732695	0.392011	1
468	Ppp1r2	9.15467e-17	-0.0241671	-0.689706	0.732264	0.39215	1
1168	Actg1	9.15105e-17	-0.0241668	-0.689199	0.731684	0.392338	1
662	Cript	9.12669e-17	-0.0241649	-0.685788	0.727794	0.393599	1
472	1600010M07Rik	9.08041e-17	-0.0241611	-0.679283	0.720432	0.396002	1
29	Cox17	9.04721e-17	-0.0241585	-0.674597	0.715173	0.397732	1
992	Snap23	9.04596e-17	-0.0241584	-0.67442	0.714976	0.397797	1
1065	Pi16	9.02223e-17	-0.0241564	-0.67106	0.71123	0.399036	1
996	Hip1	8.95527e-17	-0.024151	-0.661535	0.700712	0.402544	1
131	Pfn1	8.88566e-17	-0.0241453	-0.65156	0.689861	0.406212	1
299	Psmd4	8.86344e-17	-0.0241435	-0.648361	0.686415	0.407386	1
325	Lpcat2	8.81354e-17	-0.0241394	-0.641148	0.678708	0.410032	1
702	Lrrc25	8.77708e-17	-0.0241364	-0.635854	0.673104	0.411971	1
975	Sub1	8.75004e-17	-0.0241341	-0.631913	0.668963	0.413413	1
580	Gm43181	8.74143e-17	-0.0241334	-0.630656	0.667647	0.413873	1
884	Fgd3	8.69441e-17	-0.0241295	-0.623771	0.660484	0.416389	1
86	Trim12a	8.68055e-17	-0.0241283	-0.621735	0.65838	0.417132	1
594	Tnfaip8l2	8.67362e-17	-0.0241277	-0.620715	0.657329	0.417505	1
370	Uqcrh	8.55451e-17	-0.0241177	-0.603075	0.6394	0.423928	1
752	Cd101	8.54252e-17	-0.0241166	-0.601286	0.637609	0.424578	1
506	Srrm1	8.54252e-17	-0.0241166	-0.601286	0.637609	0.424578	1
300	Il1b	8.53371e-17	-0.0241159	-0.59997	0.636294	0.425056	1
787	Brd4	8.42056e-17	-0.0241062	-0.582956	0.619532	0.431221	1
1152	Rab8b	8.42056e-17	-0.0241062	-0.582956	0.619532	0.431221	1
416	Slc35a5	8.41651e-17	-0.0241058	-0.582343	0.618937	0.431443	1
588	Bnip3l	8.39864e-17	-0.0241043	-0.579635	0.616311	0.432421	1
1179	Cmip	8.3843e-17	-0.0241031	-0.577457	0.614208	0.433208	1
638	Prex1	8.3843e-17	-0.0241031	-0.577457	0.614208	0.433208	1
721	Mycbp2	8.37752e-17	-0.0241025	-0.576426	0.613215	0.43358	1
483	2310001H17Rik	8.35553e-17	-0.0241006	-0.57308	0.610001	0.434787	1
350	Eno1	8.29536e-17	-0.0240953	-0.563876	0.601247	0.438103	1
167	Cd300ld	8.25067e-17	-0.0240914	-0.557	0.594786	0.440574	1
60	Rpl37a	8.24009e-17	-0.0240904	-0.555366	0.593261	0.441161	1
27	Spop	8.18267e-17	-0.0240854	-0.546469	0.585022	0.44435	1
1076	Sft2d2	8.18257e-17	-0.0240854	-0.546452	0.585007	0.444356	1
898	Fth1	8.16664e-17	-0.0240839	-0.543974	0.582732	0.445243	1
917	Rb1cc1	8.16611e-17	-0.0240839	-0.543891	0.582656	0.445273	1
1071	Armc7	8.16611e-17	-0.0240839	-0.543891	0.582656	0.445273	1
961	Abcd2	8.16582e-17	-0.0240839	-0.543846	0.582616	0.445289	1
956	Oaz2	8.1516e-17	-0.0240826	-0.541629	0.580588	0.446082	1
958	Gmip	8.13102e-17	-0.0240808	-0.538414	0.57766	0.447231	1
90	Rell1	8.12177e-17	-0.02408	-0.536966	0.576346	0.447748	1
1171	Prpf38b	8.12177e-17	-0.02408	-0.536966	0.576346	0.447748	1
692	Rps12	8.09207e-17	-0.0240773	-0.532308	0.572139	0.44941	1
1147	Nr3c1	8.07905e-17	-0.0240761	-0.530259	0.570298	0.45014	1
302	Actr3	8.07582e-17	-0.0240758	-0.529752	0.569843	0.450321	1
339	Arid4b	8.04732e-17	-0.0240733	-0.525258	0.565828	0.451921	1
252	Gucd1	8.00984e-17	-0.0240699	-0.519325	0.56057	0.454031	1
278	4930523C07Rik	7.93212e-17	-0.0240628	-0.506938	0.549744	0.458422	1
1058	Azin1	7.89333e-17	-0.0240593	-0.500712	0.54438	0.460623	1
671	Tmsb4x	7.87698e-17	-0.0240578	-0.49808	0.542128	0.461552	1
12	Xpc	7.87298e-17	-0.0240574	-0.497435	0.541577	0.46178	1
903	Nlrp3	7.86578e-17	-0.0240567	-0.496273	0.540587	0.46219	1
740	Bin2	7.8586e-17	-0.0240561	-0.495114	0.539601	0.462598	1
305	Fgl2	7.84327e-17	-0.0240547	-0.492635	0.537498	0.463472	1
1146	Larp4b	7.82743e-17	-0.0240532	-0.490069	0.535328	0.464375	1
877	Ssu72	7.80927e-17	-0.0240515	-0.487121	0.532847	0.465412	1
422	Rsu1	7.79661e-17	-0.0240503	-0.485063	0.531121	0.466136	1
63	Stx7	7.75792e-17	-0.0240467	-0.478751	0.525863	0.468351	1
1124	Il1rn	7.74873e-17	-0.0240459	-0.477248	0.524618	0.468878	1
30	Ccpg1	7.67808e-17	-0.0240393	-0.465633	0.515096	0.472941	1
747	Ndufb7	7.66426e-17	-0.024038	-0.463348	0.513242	0.473739	1
981	Kctd20	7.6634e-17	-0.0240379	-0.463206	0.513127	0.473788	1
401	Rab7	7.64066e-17	-0.0240357	-0.459439	0.510087	0.475101	1
577	Hcst	7.63278e-17	-0.024035	-0.458131	0.509035	0.475557	1
487	AC113125.1	7.60909e-17	-0.0240327	-0.454191	0.50588	0.476928	1
243	Rab5if	7.59599e-17	-0.0240315	-0.452007	0.504139	0.477687	1
270	Abr	7.57863e-17	-0.0240298	-0.449109	0.501838	0.478694	1
276	Crebbp	7.57788e-17	-0.0240298	-0.448984	0.501739	0.478737	1
1088	G3bp2	7.57739e-17	-0.0240297	-0.448901	0.501673	0.478766	1
407	Lnpep	7.50738e-17	-0.024023	-0.437144	0.492446	0.482838	1
1009	Dusp6	7.50556e-17	-0.0240228	-0.436837	0.492208	0.482944	1
1151	Oasl2	7.50556e-17	-0.0240228	-0.436837	0.492208	0.482944	1
491	Clec4d	7.50556e-17	-0.0240228	-0.436837	0.492208	0.482944	1
608	Soat1	7.49152e-17	-0.0240215	-0.434466	0.490367	0.483764	1
24	Il13ra1	7.45124e-17	-0.0240176	-0.427641	0.485108	0.486117	1
811	Ube2q1	7.41074e-17	-0.0240137	-0.420744	0.47985	0.48849	1
390	Lrg1	7.39165e-17	-0.0240118	-0.41748	0.477381	0.489611	1
909	Macf1	7.35981e-17	-0.0240087	-0.412018	0.473277	0.491484	1
1012	I830077J02Rik	7.35981e-17	-0.0240087	-0.412018	0.473277	0.491484	1
255	Narf	7.33562e-17	-0.0240063	-0.407855	0.470171	0.492908	1
731	Arrdc3	7.32086e-17	-0.0240048	-0.405308	0.468281	0.493779	1
58	Klf6	7.30585e-17	-0.0240034	-0.402712	0.466362	0.494665	1
476	Btg1	7.29855e-17	-0.0240026	-0.401449	0.465431	0.495097	1
723	Spen	7.28906e-17	-0.0240017	-0.399804	0.464222	0.495657	1
1131	Pgd	7.25217e-17	-0.023998	-0.393388	0.459534	0.497842	1
779	Fermt3	7.23818e-17	-0.0239967	-0.390949	0.457764	0.498671	1
743	Lamp1	7.22986e-17	-0.0239958	-0.389496	0.456712	0.499165	1
1115	Rhog	7.18812e-17	-0.0239917	-0.382179	0.451453	0.501646	1
742	Gng12	7.16614e-17	-0.0239894	-0.378311	0.448697	0.502955	1
1188	Por	7.15245e-17	-0.0239881	-0.375895	0.446983	0.503771	1
1165	Rps23	7.15245e-17	-0.0239881	-0.375895	0.446983	0.503771	1
298	Galnt6	7.15245e-17	-0.0239881	-0.375895	0.446983	0.503771	1
744	Baz2b	7.1108e-17	-0.0239839	-0.36852	0.441793	0.506258	1
387	Atxn7l3b	7.11072e-17	-0.0239839	-0.368506	0.441783	0.506263	1
127	Cd300lf	7.10747e-17	-0.0239835	-0.36793	0.44138	0.506457	1
290	Ppp2r5c	7.09093e-17	-0.0239818	-0.364988	0.439328	0.507447	1
473	Map7d1	7.07631e-17	-0.0239804	-0.362382	0.437518	0.508323	1
197	Ints6l	7.07631e-17	-0.0239804	-0.362382	0.437518	0.508323	1
1078	Rbm5	7.07625e-17	-0.0239804	-0.362372	0.437511	0.508326	1
440	Hjurp	7.05286e-17	-0.023978	-0.358192	0.434623	0.509729	1
850	Bnip2	7.04434e-17	-0.0239771	-0.356668	0.433574	0.51024	1
890	Tox4	6.99289e-17	-0.0239718	-0.347419	0.427264	0.513335	1
904	Rtn3	6.9735e-17	-0.0239698	-0.343916	0.424897	0.514504	1
1	Pdlim7	6.9735e-17	-0.0239698	-0.343916	0.424897	0.514504	1
986	Dgat2	6.9735e-17	-0.0239698	-0.343916	0.424897	0.514504	1
819	Vrk1	6.96541e-17	-0.023969	-0.342451	0.423911	0.514992	1
885	Nfic	6.94756e-17	-0.0239671	-0.339216	0.421742	0.516069	1
729	Jund	6.94756e-17	-0.0239671	-0.339216	0.421742	0.516069	1
322	Arid4a	6.94011e-17	-0.0239664	-0.337864	0.420838	0.516519	1
1081	Synj1	6.93889e-17	-0.0239662	-0.337642	0.42069	0.516593	1
690	Tmem154	6.93889e-17	-0.0239662	-0.337642	0.42069	0.516593	1
215	Hrh2	6.93889e-17	-0.0239662	-0.337642	0.42069	0.516593	1
1055	Rab11a	6.91938e-17	-0.0239642	-0.334092	0.418328	0.517773	1
684	Cers6	6.90209e-17	-0.0239624	-0.330937	0.416239	0.51882	1
991	Pak2	6.88666e-17	-0.0239608	-0.328115	0.41438	0.519755	1
281	Ctsa	6.88175e-17	-0.0239603	-0.327217	0.413789	0.520052	1
1097	Eif3f	6.86258e-17	-0.0239583	-0.323702	0.411488	0.521215	1
113	Slk	6.85175e-17	-0.0239572	-0.321711	0.410189	0.521873	1
266	Eif5a	6.84282e-17	-0.0239562	-0.320068	0.409121	0.522416	1
1112	Atxn7l1	6.84282e-17	-0.0239562	-0.320068	0.409121	0.522416	1
829	Selenok	6.83402e-17	-0.0239553	-0.318446	0.40807	0.522951	1
1120	H2-Q10	6.82332e-17	-0.0239542	-0.316472	0.406792	0.523602	1
792	Arhgap9	6.81481e-17	-0.0239533	-0.3149	0.405779	0.52412	1
400	Nlrp12	6.8081e-17	-0.0239526	-0.31366	0.40498	0.524528	1
786	Ehbp1l1	6.80091e-17	-0.0239518	-0.312329	0.404126	0.524966	1
488	Arhgap25	6.79771e-17	-0.0239515	-0.311735	0.403745	0.525162	1
831	Ier2	6.73645e-17	-0.023945	-0.300336	0.396501	0.528902	1
493	Mxi1	6.73521e-17	-0.0239448	-0.300105	0.396355	0.528978	1
19	Pde4b	6.69388e-17	-0.0239404	-0.292356	0.391505	0.531509	1
1027	Alas1	6.67587e-17	-0.0239385	-0.288967	0.389401	0.532614	1
739	Zfp608	6.66459e-17	-0.0239373	-0.286839	0.388087	0.533307	1
474	Tbc1d10c	6.66459e-17	-0.0239373	-0.286839	0.388087	0.533307	1
538	Sorl1	6.63559e-17	-0.0239341	-0.281352	0.384716	0.53509	1
1119	Cd33	6.59195e-17	-0.0239294	-0.273054	0.379673	0.537778	1
1082	Cebpd	6.57819e-17	-0.0239279	-0.270427	0.378089	0.538627	1
978	Copb1	6.55262e-17	-0.0239251	-0.265531	0.375156	0.540207	1
1015	Ptpre	6.54614e-17	-0.0239244	-0.264287	0.374414	0.540608	1
516	mt-Cytb	6.50188e-17	-0.0239195	-0.255761	0.369368	0.543349	1
279	mt-Co1	6.47867e-17	-0.023917	-0.251269	0.366737	0.544789	1
136	Eef1b2	6.46524e-17	-0.0239155	-0.248661	0.365217	0.545623	1
22	Osbpl9	6.45354e-17	-0.0239142	-0.246387	0.363897	0.54635	1
550	Sf3b2	6.43603e-17	-0.0239122	-0.242975	0.361925	0.547439	1
556	Rpl27a	6.43443e-17	-0.0239121	-0.242662	0.361745	0.547539	1
818	Ywhaz	6.42878e-17	-0.0239114	-0.241559	0.36111	0.547891	1
892	1810037I17Rik	6.42789e-17	-0.0239113	-0.241385	0.36101	0.547946	1
886	Cggbp1	6.41899e-17	-0.0239103	-0.239645	0.360011	0.5485	1
680	Rnasel	6.40358e-17	-0.0239086	-0.236627	0.358284	0.549461	1
504	9930111J21Rik2	6.39734e-17	-0.0239079	-0.235404	0.357587	0.54985	1
99	Carhsp1	6.39734e-17	-0.0239079	-0.235404	0.357587	0.54985	1
849	Il4ra	6.38454e-17	-0.0239065	-0.232889	0.356157	0.550648	1
1109	Cbl	6.38381e-17	-0.0239064	-0.232744	0.356075	0.550694	1
240	Tprgl	6.37974e-17	-0.0239059	-0.231944	0.355621	0.550948	1
846	Sirt7	6.37909e-17	-0.0239059	-0.231817	0.355549	0.550989	1
950	Nars	6.36906e-17	-0.0239047	-0.229841	0.354432	0.551615	1
259	Smg1	6.36906e-17	-0.0239047	-0.229841	0.354432	0.551615	1
604	Tpm3-rs7	6.36906e-17	-0.0239047	-0.229841	0.354432	0.551615	1
970	Rcsd1	6.34598e-17	-0.0239021	-0.225286	0.351868	0.553058	1
1100	Lmo4	6.34213e-17	-0.0239017	-0.224524	0.351441	0.553299	1
84	Msra	6.34051e-17	-0.0239015	-0.224204	0.351262	0.5534	1
47	Kdm7a	6.31747e-17	-0.0238989	-0.219635	0.348713	0.554843	1
206	Pten	6.31449e-17	-0.0238986	-0.219044	0.348384	0.555029	1
686	Rps29	6.30094e-17	-0.023897	-0.21635	0.346891	0.555878	1
434	Gm16556	6.27036e-17	-0.0238936	-0.210247	0.343532	0.557798	1
509	Il10rb	6.26665e-17	-0.0238931	-0.209505	0.343126	0.558031	1
701	Gnas	6.2656e-17	-0.023893	-0.209295	0.34301	0.558097	1
1010	Gripap1	6.24313e-17	-0.0238905	-0.204791	0.340555	0.559509	1
1061	Cd300c2	6.20051e-17	-0.0238856	-0.196203	0.335921	0.562193	1
446	Anp32a	6.18714e-17	-0.023884	-0.193498	0.334474	0.563037	1
147	Tln1	6.14114e-17	-0.0238787	-0.184149	0.329519	0.565943	1
930	Arpc1a	6.13808e-17	-0.0238783	-0.183524	0.32919	0.566136	1
375	Fam111a	6.13808e-17	-0.0238783	-0.183524	0.32919	0.566136	1
552	Sh3bp5	6.13808e-17	-0.0238783	-0.183524	0.32919	0.566136	1
758	Serf2	6.13554e-17	-0.023878	-0.183006	0.328918	0.566297	1
591	Lmnb1	6.12153e-17	-0.0238764	-0.180142	0.327418	0.567184	1
522	Yme1l1	6.10524e-17	-0.0238745	-0.176806	0.325678	0.568215	1
508	AA467197	6.10383e-17	-0.0238743	-0.176515	0.325527	0.568305	1
372	Fis1	6.09472e-17	-0.0238733	-0.174646	0.324556	0.568882	1
384	Pnisr	6.05913e-17	-0.0238691	-0.167313	0.320776	0.571141	1
363	Cd47	6.05665e-17	-0.0238688	-0.166802	0.320514	0.571299	1
648	Akap13	6.05501e-17	-0.0238686	-0.166462	0.32034	0.571403	1
157	Snx4	6.05167e-17	-0.0238682	-0.165772	0.319988	0.571615	1
244	Gpsm3	6.02909e-17	-0.0238655	-0.161093	0.317604	0.573051	1
85	Mefv	6.01018e-17	-0.0238633	-0.157163	0.315615	0.574255	1
938	Atp5h	6.00395e-17	-0.0238625	-0.155863	0.31496	0.574652	1
452	Hmgn2	5.99045e-17	-0.0238609	-0.153048	0.313546	0.575512	1
1040	Cyld	5.98393e-17	-0.0238602	-0.151686	0.312864	0.575928	1
424	Rbm25	5.98165e-17	-0.0238599	-0.15121	0.312625	0.576074	1
562	Samsn1	5.96906e-17	-0.0238584	-0.148574	0.311311	0.576877	1
1051	Ndufa13	5.96039e-17	-0.0238573	-0.146756	0.310407	0.577431	1
1153	Ndufb11	5.94396e-17	-0.0238554	-0.143304	0.308698	0.57848	1
238	Pstpip1	5.92859e-17	-0.0238535	-0.140067	0.307104	0.579463	1
820	Tor1aip1	5.92101e-17	-0.0238526	-0.138468	0.306319	0.579948	1
1086	Themis2	5.89597e-17	-0.0238496	-0.13317	0.303734	0.581551	1
1110	Mtus1	5.88213e-17	-0.0238479	-0.130233	0.30231	0.582438	1
726	Hsp90ab1	5.86993e-17	-0.0238464	-0.127638	0.301056	0.583221	1
272	Cyba	5.86969e-17	-0.0238464	-0.127586	0.301032	0.583236	1
303	Cytip	5.86048e-17	-0.0238453	-0.125624	0.300088	0.583827	1
746	Ddx5	5.85859e-17	-0.0238451	-0.12522	0.299894	0.583949	1
297	Ldha	5.85598e-17	-0.0238447	-0.124664	0.299627	0.584116	1
196	Ywhab	5.84418e-17	-0.0238433	-0.122145	0.298421	0.584874	1
119	Arhgap45	5.81585e-17	-0.0238398	-0.116075	0.295535	0.586695	1
214	Hdc	5.78532e-17	-0.0238361	-0.109502	0.29244	0.588661	1
770	Flii	5.78017e-17	-0.0238355	-0.108389	0.29192	0.588993	1
449	Rab14	5.77817e-17	-0.0238352	-0.107957	0.291718	0.589122	1
549	Atxn10	5.77431e-17	-0.0238347	-0.107123	0.291328	0.589371	1
1074	Snrk	5.76649e-17	-0.0238338	-0.10543	0.290539	0.589875	1
246	Ceacam10	5.74645e-17	-0.0238313	-0.101084	0.288523	0.591169	1
761	Rasgrp2	5.74558e-17	-0.0238312	-0.100895	0.288436	0.591225	1
621	Riok3	5.74361e-17	-0.0238309	-0.100468	0.288239	0.591352	1
600	Sp100	5.73365e-17	-0.0238297	-0.0983024	0.28724	0.591995	1
614	Nisch	5.72741e-17	-0.0238289	-0.0969432	0.286615	0.592398	1
263	Txn1	5.72569e-17	-0.0238287	-0.0965685	0.286443	0.592509	1
431	Trim12c	5.72196e-17	-0.0238283	-0.0957546	0.286069	0.59275	1
195	Mdh2	5.72196e-17	-0.0238283	-0.0957546	0.286069	0.59275	1
208	Apbb1ip	5.70905e-17	-0.0238266	-0.0929353	0.28478	0.593585	1
284	Rps6ka1	5.70616e-17	-0.0238263	-0.0923044	0.284492	0.593772	1
598	Chmp5	5.69247e-17	-0.0238246	-0.0893087	0.283129	0.594658	1
176	Ogt	5.69225e-17	-0.0238245	-0.089259	0.283106	0.594672	1
952	Clk1	5.66467e-17	-0.0238211	-0.0832019	0.28037	0.596459	1
202	Capza2	5.65967e-17	-0.0238205	-0.0820998	0.279875	0.596783	1
201	Fosl2	5.656e-17	-0.02382	-0.0812914	0.279513	0.597021	1
109	Psmb1	5.6499e-17	-0.0238192	-0.079944	0.278909	0.597417	1
669	Ndufa6	5.64785e-17	-0.023819	-0.0794925	0.278707	0.59755	1
374	Cd300a	5.64785e-17	-0.023819	-0.0794925	0.278707	0.59755	1
616	Crlf3	5.64607e-17	-0.0238188	-0.0790996	0.278532	0.597665	1
1142	Cd53	5.64286e-17	-0.0238183	-0.0783899	0.278215	0.597874	1
1169	Mctp1	5.63785e-17	-0.0238177	-0.0772828	0.277721	0.598199	1
544	Ccni	5.63268e-17	-0.0238171	-0.0761383	0.277212	0.598534	1
660	Acbd5	5.62917e-17	-0.0238166	-0.0753616	0.276867	0.598762	1
626	Setd2	5.62092e-17	-0.0238156	-0.0735326	0.276056	0.599298	1
342	Paip2	5.61986e-17	-0.0238154	-0.0732968	0.275951	0.599367	1
1180	Rplp2	5.60506e-17	-0.0238136	-0.0700111	0.2745	0.600329	1
773	Chmp4b	5.60112e-17	-0.0238131	-0.0691337	0.274114	0.600585	1
386	Pilra	5.59516e-17	-0.0238123	-0.0678059	0.273531	0.600973	1
1060	Pirb	5.59432e-17	-0.0238122	-0.0676187	0.273449	0.601028	1
377	Rac1	5.59432e-17	-0.0238122	-0.0676187	0.273449	0.601028	1
437	Snrnp70	5.59432e-17	-0.0238122	-0.0676187	0.273449	0.601028	1
156	Rpl26	5.59102e-17	-0.0238118	-0.0668838	0.273126	0.601242	1
1134	Tacstd2	5.56803e-17	-0.0238089	-0.0617494	0.270885	0.602739	1
76	Phf21a	5.56195e-17	-0.0238081	-0.0603872	0.270294	0.603135	1
682	Gnai3	5.55382e-17	-0.023807	-0.0585666	0.269505	0.603664	1
912	Mrpl33	5.55382e-17	-0.023807	-0.0585666	0.269505	0.603664	1
31	Gnai2	5.54282e-17	-0.0238056	-0.0560965	0.268438	0.604381	1
1002	Dennd4a	5.53211e-17	-0.0238043	-0.0536859	0.267401	0.60508	1
888	Dusp1	5.53211e-17	-0.0238043	-0.0536859	0.267401	0.60508	1
376	Adipor1	5.53144e-17	-0.0238042	-0.0535353	0.267337	0.605124	1
218	Ddx3x	5.52462e-17	-0.0238033	-0.0519996	0.266678	0.605569	1
866	Trp53inp1	5.51313e-17	-0.0238018	-0.0494052	0.26557	0.606319	1
405	Isg20	5.50374e-17	-0.0238006	-0.0472824	0.264666	0.606933	1
328	Atp6v1g1	5.4972e-17	-0.0237998	-0.0458019	0.264037	0.60736	1
526	Arf1	5.4697e-17	-0.0237962	-0.0395582	0.261402	0.609158	1
634	Steap4	5.4644e-17	-0.0237955	-0.0383518	0.260896	0.609505	1
128	Hist1h2bc	5.4472e-17	-0.0237933	-0.0344275	0.259256	0.610632	1
939	Hnrnpm	5.44438e-17	-0.0237929	-0.0337823	0.258987	0.610817	1
613	Rnf115	5.43054e-17	-0.0237911	-0.0306157	0.257673	0.611723	1
582	Tbc1d15	5.39719e-17	-0.0237867	-0.0229511	0.254518	0.613912	1
10	Eloa	5.38987e-17	-0.0237858	-0.0212623	0.253827	0.614393	1
209	Samhd1	5.38735e-17	-0.0237854	-0.0206794	0.25359	0.614559	1
79	Cep350	5.38603e-17	-0.0237853	-0.0203757	0.253466	0.614645	1
45	App	5.38548e-17	-0.0237852	-0.0202485	0.253414	0.614681	1
394	Apoe	5.38393e-17	-0.023785	-0.0198916	0.253269	0.614783	1
710	Nfkbia	5.38176e-17	-0.0237847	-0.0193897	0.253064	0.614926	1
34	Svil	5.3593e-17	-0.0237817	-0.014188	0.250956	0.616403	1
871	Hook3	5.35462e-17	-0.0237811	-0.0131018	0.250518	0.61671	1
245	Hcls1	5.3514e-17	-0.0237807	-0.0123545	0.250217	0.616922	1
542	Map1lc3b	5.32824e-17	-0.0237776	-0.00696115	0.248056	0.618447	1
1137	Usp3	5.30723e-17	-0.0237748	-0.00205101	0.246104	0.619832	1
543	Sbno1	5.30723e-17	-0.0237748	-0.00205101	0.246104	0.619832	1
294	Grk2	5.2853e-17	-0.0237719	0.00309437	0.244074	0.621279	1
837	Rps26	5.2845e-17	-0.0237718	0.00328264	0.244	0.621332	1
1018	Sec61b	5.2845e-17	-0.0237718	0.00328264	0.244	0.621332	1
308	Lrrfip1	5.28124e-17	-0.0237713	0.00405133	0.243699	0.621547	1
1162	Dnajc8	5.27596e-17	-0.0237706	0.00529431	0.243212	0.621896	1
371	Fes	5.27596e-17	-0.0237706	0.00529431	0.243212	0.621896	1
630	Chmp2a	5.27178e-17	-0.02377	0.00627887	0.242826	0.622172	1
943	Map2k3	5.24877e-17	-0.0237669	0.0117114	0.240712	0.623692	1
720	Fcho2	5.23125e-17	-0.0237646	0.0158648	0.239107	0.624852	1
1049	Prpf40a	5.20853e-17	-0.0237615	0.0212687	0.237035	0.626356	1
738	Sri	5.2053e-17	-0.0237611	0.0220399	0.236741	0.62657	1
1041	Gm39321	5.18988e-17	-0.023759	0.0257243	0.23534	0.627592	1
343	Atp2b1	5.18006e-17	-0.0237576	0.0280738	0.234451	0.628243	1
418	Gcnt1	5.1577e-17	-0.0237546	0.0334422	0.232431	0.629727	1
910	Ppp1r18	5.12969e-17	-0.0237507	0.0402002	0.229913	0.631588	1
355	Ip6k1	5.12918e-17	-0.0237506	0.0403229	0.229868	0.631622	1
1054	Ensa	5.12551e-17	-0.0237501	0.0412104	0.229539	0.631866	1
81	Aldoa	5.11288e-17	-0.0237484	0.0442707	0.228409	0.632706	1
18	Atp5j	5.11261e-17	-0.0237483	0.0443375	0.228385	0.632724	1
380	Taldo1	5.09775e-17	-0.0237463	0.0479484	0.227059	0.633713	1
862	Ilk	5.08009e-17	-0.0237438	0.0522512	0.225489	0.634889	1
868	Wdr26	5.0772e-17	-0.0237434	0.0529567	0.225232	0.635082	1
395	Cox6a1	5.07566e-17	-0.0237432	0.0533328	0.225096	0.635184	1
1084	Elf1	5.07442e-17	-0.023743	0.0536364	0.224985	0.635267	1
1177	Rbms1	5.07442e-17	-0.023743	0.0536364	0.224985	0.635267	1
484	Tspo	5.0719e-17	-0.0237427	0.0542515	0.224762	0.635435	1
946	Vamp8	5.0681e-17	-0.0237422	0.0551798	0.224426	0.635688	1
470	Eif4ebp1	5.06417e-17	-0.0237416	0.0561437	0.224077	0.635951	1
1105	Acaa1a	5.0607e-17	-0.0237411	0.0569911	0.223771	0.636181	1
576	Cpne3	5.06018e-17	-0.023741	0.0571204	0.223724	0.636217	1
834	Kdm6b	5.05867e-17	-0.0237408	0.0574904	0.223591	0.636317	1
854	Slfn1	5.05754e-17	-0.0237407	0.0577654	0.223492	0.636392	1
537	Mpp1	5.03985e-17	-0.0237382	0.06211	0.221931	0.637573	1
253	Casp1	5.03876e-17	-0.023738	0.062378	0.221835	0.637646	1
64	Rps27a	5.03389e-17	-0.0237374	0.063577	0.221406	0.637971	1
1014	Cxcl2	5.02845e-17	-0.0237366	0.0649153	0.220928	0.638334	1
1035	Arg2	5.02845e-17	-0.0237366	0.0649153	0.220928	0.638334	1
828	Cd37	5.01255e-17	-0.0237344	0.0688406	0.219533	0.639396	1
1160	Capns1	4.99637e-17	-0.0237321	0.072846	0.218118	0.640478	1
479	Gadd45a	4.99203e-17	-0.0237315	0.0739231	0.217739	0.640768	1
250	Rgs19	4.9665e-17	-0.0237278	0.0802738	0.215518	0.642477	1
872	Tmx4	4.96352e-17	-0.0237274	0.081017	0.215259	0.642676	1
510	Cdc42se1	4.95869e-17	-0.0237267	0.0822236	0.21484	0.643	1
1092	Slc16a3	4.95571e-17	-0.0237263	0.0829686	0.214582	0.6432	1
914	Tlr13	4.94254e-17	-0.0237244	0.086263	0.213443	0.644082	1
457	Rab8a	4.93406e-17	-0.0237232	0.0883883	0.212712	0.64465	1
312	Ythdc1	4.93197e-17	-0.0237229	0.0889138	0.212531	0.644791	1
344	Ifnar2	4.91802e-17	-0.0237209	0.0924195	0.211331	0.645726	1
558	Spi1	4.91048e-17	-0.0237198	0.094319	0.210683	0.646233	1
97	Tmem71	4.9096e-17	-0.0237197	0.0945393	0.210608	0.646291	1
1128	Ypel5	4.87631e-17	-0.0237149	0.10296	0.207761	0.648528	1
824	Wfdc17	4.87538e-17	-0.0237148	0.103196	0.207682	0.64859	1
161	Adprh	4.87043e-17	-0.023714	0.104452	0.207261	0.648923	1
1106	Psme4	4.86575e-17	-0.0237134	0.105642	0.206862	0.649238	1
922	Slain2	4.85879e-17	-0.0237124	0.107414	0.206271	0.649706	1
674	Hist1h1c	4.85723e-17	-0.0237121	0.107811	0.206138	0.649811	1
37	Preb	4.82574e-17	-0.0237075	0.115855	0.203474	0.651931	1
1127	Il1rap	4.82437e-17	-0.0237073	0.116204	0.203359	0.652023	1
907	Arpc4	4.81577e-17	-0.0237061	0.11841	0.202635	0.652602	1
1187	Ralbp1	4.80869e-17	-0.023705	0.12023	0.202039	0.65308	1
456	Dazap2	4.80469e-17	-0.0237045	0.121258	0.201704	0.653349	1
636	Timp2	4.77909e-17	-0.0237007	0.127862	0.19956	0.655076	1
615	Slpi	4.77476e-17	-0.0237	0.128982	0.199198	0.655369	1
170	Fgr	4.77463e-17	-0.0237	0.129017	0.199187	0.655378	1
822	Cst3	4.77449e-17	-0.0237	0.129053	0.199176	0.655387	1
94	Cap1	4.76681e-17	-0.0236989	0.131042	0.198535	0.655906	1
289	Zyx	4.74519e-17	-0.0236957	0.136659	0.196738	0.657366	1
968	Dok3	4.71896e-17	-0.0236918	0.143507	0.194569	0.659141	1
102	Eef1a1	4.7163e-17	-0.0236914	0.144204	0.19435	0.659321	1
1172	Pnrc1	4.71258e-17	-0.0236908	0.145178	0.194043	0.659572	1
242	Kif23	4.69255e-17	-0.0236878	0.150438	0.192398	0.660929	1
596	Tpm4	4.68696e-17	-0.023687	0.151908	0.19194	0.661307	1
124	Rpl4	4.68665e-17	-0.0236869	0.15199	0.191914	0.661328	1
610	Sema4a	4.68166e-17	-0.0236862	0.153307	0.191505	0.661667	1
561	Tm9sf3	4.67959e-17	-0.0236859	0.153853	0.191336	0.661807	1
116	Rps10	4.67657e-17	-0.0236854	0.154648	0.19109	0.662011	1
216	Fuca1	4.67089e-17	-0.0236845	0.15615	0.190625	0.662397	1
762	Ly6g	4.67053e-17	-0.0236845	0.156243	0.190597	0.662421	1
164	Tmem258	4.66859e-17	-0.0236842	0.156757	0.190438	0.662552	1
1045	Cebpb	4.65475e-17	-0.0236821	0.160421	0.189311	0.663491	1
842	Aaed1	4.65475e-17	-0.0236821	0.160421	0.189311	0.663491	1
365	Vim	4.64456e-17	-0.0236806	0.163125	0.188483	0.664182	1
954	Il1r2	4.6432e-17	-0.0236804	0.163488	0.188372	0.664275	1
757	Neat1	4.64069e-17	-0.02368	0.164155	0.188169	0.664445	1
1062	Slu7	4.63801e-17	-0.0236796	0.164867	0.187951	0.664627	1
11	Mia2	4.63151e-17	-0.0236786	0.166597	0.187425	0.665068	1
13	Gm8995	4.61892e-17	-0.0236767	0.169955	0.186408	0.665923	1
696	Rhoa	4.6178e-17	-0.0236765	0.170256	0.186317	0.666	1
1166	Ssh2	4.60151e-17	-0.023674	0.174615	0.185005	0.667107	1
967	Rammet	4.59729e-17	-0.0236734	0.175747	0.184665	0.667394	1
1114	Reep3	4.59703e-17	-0.0236733	0.175816	0.184645	0.667412	1
25	Add1	4.59666e-17	-0.0236733	0.175916	0.184615	0.667437	1
976	Pygl	4.57242e-17	-0.0236696	0.182437	0.182673	0.669086	1
769	Fcer1g	4.56237e-17	-0.023668	0.185149	0.181871	0.66977	1
490	Gm7676	4.55344e-17	-0.0236666	0.187563	0.18116	0.670378	1
1072	Arpc1b	4.537e-17	-0.0236641	0.192022	0.179854	0.671499	1
1042	Mbp	4.53469e-17	-0.0236637	0.19265	0.179671	0.671656	1
618	Supt4a	4.52622e-17	-0.0236624	0.194955	0.179	0.672234	1
415	Ccm2	4.51028e-17	-0.0236599	0.199301	0.177742	0.673321	1
1118	Nfkbiz	4.51028e-17	-0.0236599	0.199301	0.177742	0.673321	1
277	Rnf11	4.4988e-17	-0.0236581	0.202441	0.176838	0.674105	1
864	Rpl17	4.49721e-17	-0.0236579	0.202877	0.176713	0.674214	1
666	Ppp1r12c	4.49231e-17	-0.0236571	0.204218	0.176328	0.674548	1
948	Stat3	4.49164e-17	-0.023657	0.204403	0.176276	0.674594	1
812	Gcnt2	4.49153e-17	-0.023657	0.204434	0.176267	0.674601	1
1167	Nadk	4.48031e-17	-0.0236552	0.207513	0.175388	0.675367	1
332	Pcmtd2	4.47559e-17	-0.0236545	0.208813	0.175018	0.67569	1
230	Sec11c	4.47375e-17	-0.0236542	0.209318	0.174874	0.675816	1
486	Anxa1	4.45664e-17	-0.0236515	0.214038	0.173539	0.676986	1
1030	Uhrf1bp1l	4.45363e-17	-0.0236511	0.214869	0.173305	0.677191	1
656	Srrm2	4.44766e-17	-0.0236501	0.216522	0.17284	0.6776	1
821	Calm2	4.44306e-17	-0.0236494	0.217795	0.172483	0.677914	1
17	Dusp11	4.44306e-17	-0.0236494	0.217795	0.172483	0.677914	1
1063	Tmem234	4.43289e-17	-0.0236478	0.220616	0.171694	0.67861	1
668	Tmbim6	4.4324e-17	-0.0236477	0.220752	0.171656	0.678644	1
925	Rpl27	4.41405e-17	-0.0236448	0.225858	0.170238	0.6799	1
999	Sat1	4.41043e-17	-0.0236442	0.226867	0.169959	0.680148	1
42	Gab2	4.40957e-17	-0.0236441	0.227107	0.169893	0.680207	1
498	H3f3b	4.40533e-17	-0.0236434	0.228292	0.169566	0.680498	1
629	Atp6v1a	4.39545e-17	-0.0236418	0.231055	0.168806	0.681175	1
756	Crebrf	4.38854e-17	-0.0236407	0.23299	0.168276	0.681648	1
96	Trib1	4.37803e-17	-0.023639	0.23594	0.167471	0.682369	1
1047	Sdhb	4.37602e-17	-0.0236387	0.236506	0.167317	0.682507	1
500	Ubl3	4.36547e-17	-0.023637	0.239475	0.166511	0.683231	1
438	Purb	4.36179e-17	-0.0236364	0.240513	0.16623	0.683484	1
192	Sfxn5	4.35855e-17	-0.0236359	0.241426	0.165984	0.683706	1
204	Scand1	4.35633e-17	-0.0236355	0.242051	0.165815	0.683858	1
481	Zmynd11	4.3472e-17	-0.0236341	0.244631	0.165121	0.684485	1
1099	Fgd4	4.34223e-17	-0.0236333	0.24604	0.164743	0.684827	1
718	Yy1	4.31681e-17	-0.0236292	0.253256	0.16282	0.686573	1
165	Gm9733	4.31238e-17	-0.0236284	0.25452	0.162486	0.686878	1
92	Rps3	4.30896e-17	-0.0236279	0.255493	0.162229	0.687113	1
1004	St3gal6	4.30634e-17	-0.0236275	0.256241	0.162031	0.687293	1
1044	Tmed10	4.30425e-17	-0.0236271	0.256839	0.161874	0.687437	1
310	Cox7a2	4.29872e-17	-0.0236262	0.25842	0.161458	0.687818	1
463	Rassf5	4.29771e-17	-0.023626	0.258706	0.161383	0.687887	1
853	Rdh12	4.29147e-17	-0.023625	0.260493	0.160914	0.688316	1
1046	H3f3a	4.28763e-17	-0.0236244	0.261592	0.160626	0.68858	1
140	Ube2h	4.28498e-17	-0.023624	0.262354	0.160427	0.688763	1
108	Fgfr1op2	4.28313e-17	-0.0236237	0.262882	0.16029	0.68889	1
609	Rasgrp4	4.27739e-17	-0.0236227	0.264529	0.15986	0.689285	1
590	Tnfrsf1a	4.25886e-17	-0.0236197	0.269864	0.158478	0.690562	1
876	R3hdm2	4.2582e-17	-0.0236196	0.270055	0.158429	0.690607	1
442	Atp6v1b2	4.25787e-17	-0.0236195	0.270151	0.158404	0.69063	1
28	Capza1	4.25646e-17	-0.0236193	0.270557	0.158299	0.690727	1
1031	Cox4i1	4.25571e-17	-0.0236192	0.270772	0.158244	0.690779	1
1184	Tpm3	4.23403e-17	-0.0236156	0.277045	0.156635	0.692273	1
810	Kif5b	4.23278e-17	-0.0236154	0.277408	0.156543	0.69236	1
653	Setx	4.22702e-17	-0.0236144	0.27908	0.156117	0.692757	1
432	Pcf11	4.22358e-17	-0.0236139	0.280079	0.155863	0.692994	1
183	Bmx	4.22131e-17	-0.0236135	0.28074	0.155696	0.693151	1
419	Rab2a	4.22076e-17	-0.0236134	0.280899	0.155655	0.693188	1
802	Rps3a1	4.21971e-17	-0.0236132	0.281205	0.155578	0.693261	1
304	Tcf25	4.21638e-17	-0.0236127	0.282176	0.155332	0.693491	1
771	Ndel1	4.21095e-17	-0.0236118	0.283757	0.154932	0.693866	1
341	Klf2	4.19717e-17	-0.0236095	0.287781	0.15392	0.694817	1
1126	Eif4g2	4.19574e-17	-0.0236092	0.288199	0.153815	0.694916	1
275	D8Ertd738e	4.19574e-17	-0.0236092	0.288199	0.153815	0.694916	1
714	St8sia4	4.19386e-17	-0.0236089	0.288748	0.153678	0.695045	1
932	Cdk11b	4.19212e-17	-0.0236086	0.289256	0.15355	0.695166	1
1066	Rac2	4.18808e-17	-0.0236079	0.29044	0.153254	0.695445	1
530	Gpx1	4.18067e-17	-0.0236067	0.292615	0.152712	0.695957	1
335	Man2b1	4.17777e-17	-0.0236062	0.293466	0.1525	0.696157	1
670	Rsbn1l	4.17555e-17	-0.0236058	0.294119	0.152338	0.696311	1
635	Tmpo	4.17056e-17	-0.023605	0.295586	0.151974	0.696656	1
1156	Txnip	4.16606e-17	-0.0236043	0.296909	0.151647	0.696967	1
693	Gm5483	4.14367e-17	-0.0236005	0.303519	0.150021	0.698515	1
960	Mob3a	4.14262e-17	-0.0236003	0.303832	0.149945	0.698588	1
1016	Tmem59	4.13254e-17	-0.0235986	0.306821	0.149216	0.699286	1
861	Gm39556	4.12157e-17	-0.0235967	0.31008	0.148425	0.700045	1
16	Ucp2	4.11464e-17	-0.0235956	0.312143	0.147926	0.700525	1
878	Asprv1	4.10379e-17	-0.0235937	0.315379	0.147147	0.701276	1
732	Ifi27l2a	4.09851e-17	-0.0235928	0.316956	0.146769	0.701642	1
26	Rlf	4.08012e-17	-0.0235897	0.322471	0.145454	0.702918	1
168	Phip	4.07752e-17	-0.0235892	0.32325	0.14527	0.703098	1
436	Glud1	4.07061e-17	-0.023588	0.32533	0.144777	0.703577	1
404	Atg3	4.06743e-17	-0.0235875	0.326285	0.144552	0.703797	1
1116	Trim30b	4.06088e-17	-0.0235864	0.328261	0.144086	0.704252	1
899	Zfp106	4.05347e-17	-0.0235851	0.330499	0.143561	0.704766	1
628	Ccl6	4.05173e-17	-0.0235848	0.331025	0.143438	0.704887	1
95	Tnrc6a	4.04975e-17	-0.0235844	0.331623	0.143298	0.705024	1
835	Was	4.04975e-17	-0.0235844	0.331623	0.143298	0.705024	1
146	Sbno2	4.04604e-17	-0.0235838	0.332748	0.143035	0.705283	1
494	Sirpb1b	4.04077e-17	-0.0235829	0.334344	0.142662	0.705648	1
730	Ppp4r3b	4.03995e-17	-0.0235828	0.334591	0.142605	0.705705	1
700	Abi1	4.0367e-17	-0.0235822	0.335577	0.142376	0.705931	1
704	Stxbp2	4.02877e-17	-0.0235808	0.337985	0.141817	0.706481	1
650	Pxk	4.01013e-17	-0.0235776	0.343666	0.140507	0.707777	1
392	Psmb9	4.00345e-17	-0.0235764	0.345705	0.14004	0.708241	1
782	Cdkn1b	3.9904e-17	-0.0235741	0.349704	0.139128	0.709149	1
477	Ubxn4	3.98986e-17	-0.023574	0.349868	0.139091	0.709187	1
1161	Clec12a	3.98916e-17	-0.0235739	0.350085	0.139041	0.709236	1
719	Atp6v0e	3.96193e-17	-0.0235691	0.358467	0.13715	0.711131	1
728	Pglyrp1	3.96107e-17	-0.023569	0.358733	0.13709	0.711191	1
513	Clec4a2	3.95761e-17	-0.0235684	0.3598	0.136851	0.711432	1
43	Myh9	3.95578e-17	-0.023568	0.360368	0.136724	0.711559	1
492	Lyn	3.95578e-17	-0.023568	0.360368	0.136724	0.711559	1
814	Ptpn6	3.95483e-17	-0.0235679	0.360661	0.136659	0.711625	1
1068	Slc25a5	3.95476e-17	-0.0235679	0.360682	0.136654	0.71163	1
428	Sqor	3.95469e-17	-0.0235679	0.360705	0.136649	0.711635	1
228	Prdm2	3.95054e-17	-0.0235671	0.361987	0.136363	0.711924	1
605	Laptm5	3.94552e-17	-0.0235662	0.363546	0.136016	0.712274	1
1144	Grk6	3.93791e-17	-0.0235649	0.365907	0.135492	0.712805	1
130	D1Ertd622e	3.93545e-17	-0.0235645	0.36667	0.135323	0.712976	1
1103	Cox6c	3.9319e-17	-0.0235638	0.367775	0.135079	0.713223	1
495	Sppl2a	3.92649e-17	-0.0235629	0.369459	0.134707	0.713601	1
528	Usp7	3.92523e-17	-0.0235626	0.369851	0.134621	0.713688	1
1095	Cdc5l	3.92194e-17	-0.0235621	0.370878	0.134395	0.713918	1
247	Ly6e	3.91248e-17	-0.0235604	0.373831	0.133747	0.714578	1
984	Bcl6	3.91165e-17	-0.0235602	0.374089	0.133691	0.714635	1
639	Fxyd5	3.90934e-17	-0.0235598	0.374811	0.133533	0.714796	1
160	Ubb	3.90915e-17	-0.0235598	0.374872	0.13352	0.71481	1
38	Syap1	3.89699e-17	-0.0235576	0.378679	0.132691	0.715658	1
772	Vav1	3.89659e-17	-0.0235575	0.378806	0.132663	0.715686	1
364	Acin1	3.88329e-17	-0.0235551	0.382984	0.13176	0.716614	1
141	Rpl32	3.87896e-17	-0.0235544	0.384349	0.131466	0.716917	1
1029	Celf2	3.87896e-17	-0.0235544	0.384349	0.131466	0.716917	1
357	Tkt	3.87314e-17	-0.0235533	0.386185	0.131071	0.717324	1
579	Prr5l	3.86677e-17	-0.0235522	0.388194	0.130641	0.717768	1
592	Ptbp3	3.86159e-17	-0.0235512	0.389835	0.130291	0.718131	1
104	Stat6	3.86106e-17	-0.0235511	0.390001	0.130255	0.718167	1
882	Zmat2	3.85497e-17	-0.02355	0.391931	0.129845	0.718593	1
367	Zfp36	3.84193e-17	-0.0235477	0.396069	0.128968	0.719505	1
36	Lilr4b	3.83965e-17	-0.0235473	0.396794	0.128815	0.719664	1
874	Elob	3.83419e-17	-0.0235463	0.398534	0.128448	0.720046	1
863	Rap1b	3.83272e-17	-0.023546	0.399003	0.12835	0.720149	1
1034	2025-03-07	3.83213e-17	-0.0235459	0.39919	0.128311	0.72019	1
1178	Sem1	3.83172e-17	-0.0235458	0.399322	0.128283	0.720219	1
881	Itgam	3.82999e-17	-0.0235455	0.399874	0.128167	0.72034	1
676	Syk	3.82732e-17	-0.023545	0.400724	0.127989	0.720527	1
733	Hif1a	3.82561e-17	-0.0235447	0.401271	0.127874	0.720647	1
1079	Fus	3.81585e-17	-0.0235429	0.404389	0.127223	0.721329	1
624	Serbp1	3.8052e-17	-0.023541	0.407804	0.126513	0.722075	1
39	Rps7	3.78975e-17	-0.0235382	0.41277	0.125488	0.723157	1
1077	Cdk2ap2	3.78834e-17	-0.0235379	0.413225	0.125395	0.723256	1
901	Rock1	3.78758e-17	-0.0235378	0.413469	0.125345	0.723309	1
200	Creg1	3.78198e-17	-0.0235367	0.415275	0.124974	0.723701	1
1149	Rp9	3.7818e-17	-0.0235367	0.415333	0.124962	0.723714	1
583	Atp6v1e1	3.77871e-17	-0.0235361	0.416332	0.124758	0.72393	1
645	Dgat1	3.77783e-17	-0.023536	0.416616	0.1247	0.723992	1
1013	Kpna4	3.77502e-17	-0.0235354	0.417524	0.124514	0.724189	1
1064	Sephs2	3.76504e-17	-0.0235336	0.420753	0.123857	0.724888	1
249	Gpcpd1	3.7591e-17	-0.0235325	0.42268	0.123467	0.725304	1
1067	Sdcbp	3.75357e-17	-0.0235315	0.424476	0.123104	0.725692	1
921	Rab24	3.74723e-17	-0.0235303	0.426538	0.122688	0.726137	1
80	Actn1	3.74482e-17	-0.0235299	0.427325	0.12253	0.726306	1
1185	Scamp2	3.73671e-17	-0.0235283	0.429969	0.122	0.726875	1
880	Trpm2	3.73611e-17	-0.0235282	0.430164	0.121961	0.726917	1
832	Ifitm2	3.73583e-17	-0.0235282	0.430257	0.121943	0.726937	1
905	Tnfaip8	3.73394e-17	-0.0235278	0.430872	0.12182	0.727069	1
713	Fam122a	3.72966e-17	-0.023527	0.432274	0.12154	0.72737	1
551	Ccnl1	3.72562e-17	-0.0235263	0.433595	0.121277	0.727653	1
62	Dock8	3.72168e-17	-0.0235255	0.434886	0.121021	0.72793	1
100	Rflnb	3.72096e-17	-0.0235254	0.43512	0.120974	0.72798	1
1005	Zfand6	3.71671e-17	-0.0235246	0.436513	0.120698	0.728279	1
1138	Sh3glb1	3.71086e-17	-0.0235235	0.438435	0.120318	0.72869	1
260	Son	3.71054e-17	-0.0235235	0.43854	0.120298	0.728712	1
521	Xpo6	3.70859e-17	-0.0235231	0.439181	0.120171	0.728849	1
450	Rnf167	3.70842e-17	-0.0235231	0.439239	0.12016	0.728861	1
199	Rsrc2	3.70557e-17	-0.0235225	0.440176	0.119975	0.729062	1
708	Smpdl3a	3.70549e-17	-0.0235225	0.440201	0.11997	0.729067	1
632	Msl1	3.68807e-17	-0.0235192	0.445945	0.118845	0.730291	1
766	Plek	3.67727e-17	-0.0235172	0.449521	0.11815	0.73105	1
924	Pnkp	3.67268e-17	-0.0235163	0.451042	0.117855	0.731372	1
940	Sh3kbp1	3.67093e-17	-0.023516	0.451622	0.117743	0.731495	1
398	Myo1f	3.6513e-17	-0.0235123	0.458156	0.116487	0.732876	1
717	Ankrd11	3.64402e-17	-0.0235109	0.460589	0.116023	0.733389	1
763	Ppp1r3d	3.63623e-17	-0.0235094	0.463193	0.115528	0.733937	1
74	C5ar1	3.62866e-17	-0.0235079	0.465733	0.115047	0.73447	1
475	Ndufa1	3.62221e-17	-0.0235067	0.4679	0.114638	0.734924	1
1148	Slc15a3	3.61995e-17	-0.0235063	0.468659	0.114495	0.735083	1
420	Rad21	3.60973e-17	-0.0235043	0.472104	0.113849	0.735804	1
643	Fmnl1	3.60973e-17	-0.0235043	0.472104	0.113849	0.735804	1
825	Mirt2	3.60587e-17	-0.0235036	0.473407	0.113606	0.736076	1
1093	Xdh	3.59362e-17	-0.0235012	0.477549	0.112836	0.736939	1
534	Ppp2r5a	3.58617e-17	-0.0234998	0.480073	0.112369	0.737464	1
75	Csf1r	3.57576e-17	-0.0234977	0.483611	0.111717	0.738198	1
142	Ralb	3.56346e-17	-0.0234954	0.487804	0.11095	0.739065	1
361	Pilrb2	3.56308e-17	-0.0234953	0.487936	0.110926	0.739093	1
212	Gmfg-ps	3.54636e-17	-0.023492	0.493657	0.109887	0.740272	1
520	Prr13	3.53988e-17	-0.0234907	0.495881	0.109486	0.74073	1
707	Pim1	3.53942e-17	-0.0234907	0.496041	0.109458	0.740763	1
1159	Ube2r2	3.53595e-17	-0.02349	0.497232	0.109243	0.741007	1
353	Nudt4	3.53101e-17	-0.023489	0.498934	0.108938	0.741356	1
466	Rbx1	3.53099e-17	-0.023489	0.498941	0.108937	0.741358	1
1096	Gm2a	3.52812e-17	-0.0234884	0.499928	0.10876	0.74156	1
548	Zbtb7a	3.52217e-17	-0.0234873	0.501981	0.108393	0.741981	1
532	Dennd1c	3.52204e-17	-0.0234872	0.502026	0.108386	0.74199	1
951	Nfe2l2	3.52036e-17	-0.0234869	0.502606	0.108282	0.742108	1
875	Padi4	3.51315e-17	-0.0234855	0.5051	0.107839	0.742618	1
642	Kat6a	3.51103e-17	-0.0234851	0.505833	0.107709	0.742768	1
352	Selplg	3.50917e-17	-0.0234847	0.506478	0.107595	0.742899	1
187	Sin3a	3.49524e-17	-0.0234819	0.511314	0.106742	0.743884	1
232	G0s2	3.49179e-17	-0.0234813	0.512514	0.106531	0.744128	1
900	Rasa3	3.48675e-17	-0.0234803	0.514269	0.106224	0.744484	1
1139	Chsy1	3.48265e-17	-0.0234794	0.515698	0.105975	0.744774	1
911	Irf2	3.48247e-17	-0.0234794	0.515763	0.105963	0.744787	1
906	Adgre5	3.48098e-17	-0.0234791	0.516281	0.105873	0.744892	1
61	Rps5	3.47378e-17	-0.0234777	0.518798	0.105436	0.745402	1
902	Mfsd14b	3.4715e-17	-0.0234772	0.519597	0.105297	0.745563	1
566	Rtf2	3.46972e-17	-0.0234769	0.52022	0.105189	0.745689	1
838	Cox14	3.4658e-17	-0.0234761	0.521594	0.104951	0.745967	1
936	H2-D1	3.45811e-17	-0.0234745	0.52429	0.104486	0.746511	1
461	Hp	3.45604e-17	-0.0234741	0.525019	0.104361	0.746657	1
65	Gsk3b	3.45121e-17	-0.0234732	0.526719	0.10407	0.747	1
347	Tmem127	3.44375e-17	-0.0234717	0.529344	0.103621	0.747527	1
722	Prkcd	3.43865e-17	-0.0234706	0.531145	0.103314	0.747889	1
897	Susd6	3.41699e-17	-0.0234662	0.538817	0.102016	0.749423	1
860	Atp5j2	3.41025e-17	-0.0234649	0.541215	0.101614	0.749901	1
736	Hnrnpa2b1	3.39562e-17	-0.0234619	0.546435	0.100744	0.750939	1
1104	Rab6a	3.39055e-17	-0.0234609	0.548248	0.100443	0.751298	1
191	Msn	3.38849e-17	-0.0234604	0.548984	0.100322	0.751444	1
1141	Abtb1	3.38219e-17	-0.0234592	0.551243	0.0999489	0.751891	1
953	Max	3.38049e-17	-0.0234588	0.551853	0.0998485	0.752012	1
15	Znhit1	3.37742e-17	-0.0234582	0.552954	0.0996674	0.752229	1
633	Rab27a	3.37673e-17	-0.023458	0.553204	0.0996264	0.752278	1
695	Sys1	3.3738e-17	-0.0234574	0.554255	0.0994538	0.752486	1
641	Rplp0	3.37179e-17	-0.023457	0.554981	0.0993349	0.752629	1
974	Rnf13	3.36585e-17	-0.0234558	0.557118	0.0989855	0.75305	1
856	Zfp36l1	3.35956e-17	-0.0234545	0.559388	0.0986157	0.753497	1
627	Senp2	3.33274e-17	-0.023449	0.569109	0.0970474	0.755402	1
433	Psma2	3.33229e-17	-0.0234489	0.56927	0.0970217	0.755433	1
790	Tacc1	3.32151e-17	-0.0234466	0.573199	0.0963947	0.7562	1
1163	Tgfbi	3.31973e-17	-0.0234463	0.573849	0.0962915	0.756326	1
541	Tut7	3.31224e-17	-0.0234447	0.576588	0.0958573	0.756859	1
4	Arrdc4	3.31198e-17	-0.0234446	0.576681	0.0958426	0.756877	1
879	Dhx38	3.30101e-17	-0.0234424	0.580704	0.0952085	0.757657	1
1121	Myl6	3.29651e-17	-0.0234414	0.582355	0.0949493	0.757977	1
198	Vps4b	3.29213e-17	-0.0234405	0.583969	0.0946967	0.758289	1
681	Tbl1xr1	3.29141e-17	-0.0234403	0.584234	0.0946553	0.75834	1
101	Dnaja1	3.27307e-17	-0.0234365	0.591002	0.0936036	0.759645	1
781	Otud5	3.27307e-17	-0.0234365	0.591002	0.0936036	0.759645	1
966	Bin3	3.27128e-17	-0.0234361	0.591663	0.0935015	0.759772	1
796	Hsd17b11	3.25925e-17	-0.0234336	0.596127	0.0928148	0.760629	1
971	Ube2d3	3.25096e-17	-0.0234318	0.59921	0.0923434	0.761219	1
965	mt-Rnr1	3.23972e-17	-0.0234294	0.603406	0.0917056	0.76202	1
815	Jmjd1c	3.2378e-17	-0.023429	0.604123	0.0915969	0.762157	1
125	Snx13	3.23583e-17	-0.0234286	0.604858	0.0914858	0.762297	1
68	Tmcc1	3.23115e-17	-0.0234276	0.606612	0.091221	0.762631	1
843	Cep19	3.22788e-17	-0.0234269	0.607838	0.0910365	0.762864	1
122	Gmfg	3.22256e-17	-0.0234257	0.609832	0.090737	0.763242	1
173	Lst1	3.2191e-17	-0.023425	0.611134	0.0905419	0.763489	1
560	Tagln2	3.21769e-17	-0.0234247	0.611662	0.090463	0.763589	1
111	Ccdc125	3.2175e-17	-0.0234247	0.611735	0.0904521	0.763603	1
1043	Siglece	3.20218e-17	-0.0234214	0.617509	0.0895929	0.764695	1
778	Gk	3.19867e-17	-0.0234206	0.618836	0.0893967	0.764946	1
1007	Zfp292	3.19559e-17	-0.0234199	0.62	0.0892247	0.765165	1
330	Tob1	3.1942e-17	-0.0234196	0.620527	0.0891471	0.765264	1
356	Dhx40	3.18366e-17	-0.0234174	0.624526	0.0885596	0.766016	1
867	Srsf5	3.18207e-17	-0.023417	0.625132	0.0884708	0.76613	1
1019	Prelid1	3.16986e-17	-0.0234144	0.62978	0.0877935	0.767001	1
1039	Ep300	3.16557e-17	-0.0234134	0.631416	0.0875562	0.767307	1
264	Fas	3.14692e-17	-0.0234093	0.638562	0.0865273	0.768639	1
319	Rps24	3.14426e-17	-0.0234088	0.639583	0.0863812	0.768829	1
1038	Syf2	3.13732e-17	-0.0234072	0.642254	0.0860002	0.769325	1
637	Wasf2	3.12732e-17	-0.023405	0.646113	0.0854527	0.77004	1
323	H2afj	3.12732e-17	-0.023405	0.646113	0.0854527	0.77004	1
941	Cox6b1	3.12732e-17	-0.023405	0.646113	0.0854527	0.77004	1
1057	Arhgap4	3.12438e-17	-0.0234044	0.647247	0.0852925	0.770249	1
753	Uqcrq	3.11874e-17	-0.0234031	0.649432	0.0849846	0.770653	1
915	Sell	3.11217e-17	-0.0234017	0.651978	0.0846272	0.771122	1
321	Erbin	3.10353e-17	-0.0233998	0.655338	0.0841576	0.77174	1
1053	Myadm	3.10317e-17	-0.0233997	0.655479	0.0841381	0.771766	1
1122	Iscu	3.09951e-17	-0.0233989	0.656903	0.0839399	0.772028	1
426	Srgn	3.08646e-17	-0.023396	0.662	0.0832342	0.772961	1
1108	Phyh	3.06904e-17	-0.0233921	0.668833	0.0822975	0.774208	1
833	Nsd1	3.06198e-17	-0.0233905	0.671611	0.0819196	0.774713	1
223	Fam49b	3.05876e-17	-0.0233898	0.672883	0.081747	0.774944	1
174	Ier3ip1	3.05596e-17	-0.0233891	0.673989	0.0815973	0.775144	1
554	Card19	3.05034e-17	-0.0233879	0.676209	0.0812977	0.775546	0.999892
32	Kif3b	3.04918e-17	-0.0233876	0.676669	0.0812358	0.77563	0.998917
159	Vps28	3.04555e-17	-0.0233868	0.678105	0.0810427	0.775889	0.998171
1085	Oaz1	3.02698e-17	-0.0233826	0.685483	0.0800575	0.777219	0.998803
271	Gpbp1l1	3.02585e-17	-0.0233823	0.685936	0.0799975	0.777301	0.99783
857	Rap2c	3.02405e-17	-0.0233819	0.686653	0.0799024	0.77743	0.99692
589	Cox7c	3.02343e-17	-0.0233818	0.686901	0.0798695	0.777474	0.995904
523	Cdkn2d	3.01627e-17	-0.0233801	0.689761	0.0794916	0.777988	0.995489
1003	Ogfrl1	3.01498e-17	-0.0233798	0.690274	0.079424	0.778079	0.994538
783	Cd24a	3.0066e-17	-0.0233779	0.693634	0.0789827	0.778681	0.994238
519	Stag2	3.00592e-17	-0.0233778	0.693903	0.0789475	0.778729	0.993234
87	Ubc	3.00588e-17	-0.0233778	0.693921	0.0789452	0.778732	0.992175
788	Calm1	3.00319e-17	-0.0233772	0.695002	0.0788037	0.778925	0.991359
1154	Pdlim2	2.99456e-17	-0.0233752	0.698469	0.0783518	0.779544	0.991086
66	Atox1	2.98461e-17	-0.0233729	0.702483	0.0778318	0.780257	0.990935
71	6430548M08Rik	2.98194e-17	-0.0233723	0.703561	0.0776927	0.780449	0.990122
348	Itpr2	2.97183e-17	-0.0233699	0.707653	0.0771668	0.781174	0.989986
593	Psap	2.9643e-17	-0.0233682	0.710713	0.076776	0.781715	0.989618
603	Ptprc	2.96425e-17	-0.0233682	0.710733	0.0767735	0.781718	0.988571
667	Stfa2	2.95987e-17	-0.0233672	0.712513	0.0765469	0.782033	0.987918
421	Fam129a	2.95325e-17	-0.0233656	0.715211	0.0762049	0.782508	0.98747
1001	Tspan13	2.95128e-17	-0.0233652	0.716015	0.0761032	0.782649	0.986602
1133	Irak3	2.94392e-17	-0.0233634	0.719022	0.0757243	0.783178	0.986224
408	Mpeg1	2.93915e-17	-0.0233623	0.720977	0.0754788	0.783521	0.985613
973	Mettl9	2.92848e-17	-0.0233598	0.725358	0.0749316	0.784287	0.985535
1111	Clta	2.92349e-17	-0.0233587	0.72741	0.0746767	0.784645	0.984945
599	Trip11	2.92116e-17	-0.0233581	0.728372	0.0745575	0.784813	0.984118
919	Gng5	2.91248e-17	-0.0233561	0.731952	0.0741154	0.785436	0.983862
1089	Srpk2	2.90287e-17	-0.0233538	0.735929	0.0736272	0.786127	0.983692
316	Hk3	2.89716e-17	-0.0233524	0.738301	0.0733376	0.786538	0.983172
661	Cd44	2.88235e-17	-0.0233489	0.744469	0.0725896	0.787603	0.983471
980	Ncf1	2.88131e-17	-0.0233487	0.744903	0.0725372	0.787678	0.982533
969	Gpi1	2.88032e-17	-0.0233484	0.745316	0.0724875	0.787749	0.981593
1145	1810058I24Rik	2.87148e-17	-0.0233463	0.749014	0.0720432	0.788385	0.981358
959	Tomm7	2.87058e-17	-0.0233461	0.749392	0.071998	0.78845	0.980413
587	Rnf114	2.86913e-17	-0.0233458	0.749996	0.0719257	0.788553	0.979518
1008	Fyb	2.86493e-17	-0.0233448	0.751762	0.0717148	0.788856	0.978873
985	Ripor2	2.84466e-17	-0.0233399	0.760298	0.0707039	0.790315	0.979661
804	Nfe2	2.83176e-17	-0.0233368	0.765762	0.0700641	0.791243	0.979792
784	Unc119	2.82722e-17	-0.0233357	0.767693	0.0698394	0.791571	0.979178
413	Pcbp2	2.82526e-17	-0.0233352	0.768527	0.0697426	0.791712	0.978336
166	Senp6	2.82393e-17	-0.0233349	0.769094	0.0696768	0.791808	0.977439
293	Capzb	2.81141e-17	-0.0233318	0.774431	0.0690606	0.792709	0.977538
725	Cyb5r1	2.79914e-17	-0.0233288	0.779688	0.068459	0.793594	0.977616
3	Il18rap	2.79716e-17	-0.0233284	0.780538	0.0683622	0.793737	0.97678
155	Tmem134	2.78097e-17	-0.0233244	0.787507	0.0675734	0.794903	0.977205
795	Shisa5	2.77556e-17	-0.023323	0.789846	0.0673107	0.795293	0.976676
920	H2-K1	2.77556e-17	-0.023323	0.789848	0.0673104	0.795294	0.97567
315	Cab39	2.77546e-17	-0.023323	0.789889	0.0673059	0.795301	0.974673
845	Sec62	2.77482e-17	-0.0233229	0.790169	0.0672745	0.795347	0.973728
217	Phf3	2.77466e-17	-0.0233228	0.790237	0.0672669	0.795359	0.972741
205	Dhrs7	2.77446e-17	-0.0233228	0.790324	0.0672571	0.795373	0.97176
459	Flot1	2.77302e-17	-0.0233224	0.790948	0.0671872	0.795477	0.97089
947	Csf2ra	2.7641e-17	-0.0233202	0.794815	0.0667558	0.79612	0.970679
189	Ugp2	2.75877e-17	-0.0233189	0.797132	0.0664986	0.796505	0.970154
535	Sin3b	2.74914e-17	-0.0233165	0.80133	0.0660351	0.7972	0.970008
1143	Ctsd	2.74612e-17	-0.0233157	0.80265	0.06589	0.797418	0.969282
988	Rpl23	2.73317e-17	-0.0233125	0.80832	0.0652702	0.798352	0.969428
429	Litaf	2.72424e-17	-0.0233103	0.812246	0.0648445	0.798997	0.969221
351	Rab11fip1	2.72219e-17	-0.0233098	0.81315	0.0647469	0.799145	0.967921
1006	Ppp1ca	2.72219e-17	-0.0233098	0.81315	0.0647469	0.799145	0.967921
759	Arhgef3	2.71681e-17	-0.0233084	0.815523	0.0644912	0.799533	0.966915
715	Timm10b	2.70972e-17	-0.0233066	0.818654	0.0641553	0.800045	0.966061
241	Marcks	2.70972e-17	-0.0233066	0.818654	0.0641553	0.800045	0.966061
891	Hspa5	2.6886e-17	-0.0233013	0.828037	0.0631591	0.801571	0.966433
870	Serp1	2.67191e-17	-0.023297	0.835504	0.062377	0.802778	0.966908
331	Vasp	2.66582e-17	-0.0232954	0.838236	0.0620932	0.803218	0.96646
507	Ypel3	2.66508e-17	-0.0232952	0.83857	0.0620586	0.803271	0.965548
467	Apobec1	2.64883e-17	-0.0232911	0.845895	0.0613044	0.804446	0.965985
777	Mxd1	2.63229e-17	-0.0232868	0.853398	0.060541	0.805643	0.966447
121	Alox5	2.62153e-17	-0.023284	0.858301	0.0600472	0.806421	0.966406
563	Glipr1	2.6182e-17	-0.0232831	0.859825	0.0598945	0.806663	0.965723
7	Treml2	2.6093e-17	-0.0232808	0.863899	0.0594882	0.807307	0.965523
1037	Gm42418	2.60786e-17	-0.0232804	0.86456	0.0594225	0.807411	0.964678
754	Alox5ap	2.60651e-17	-0.0232801	0.865178	0.0593611	0.807509	0.963827
651	Rgs2	2.6024e-17	-0.023279	0.867068	0.059174	0.807806	0.963216
964	R3hdm4	2.59985e-17	-0.0232783	0.868243	0.0590579	0.807991	0.962472
59	Fabp5	2.59505e-17	-0.0232771	0.870452	0.0588402	0.808339	0.961923
827	Usp25	2.56129e-17	-0.0232681	0.886117	0.0573191	0.810785	0.96387
1000	Sdf4	2.5581e-17	-0.0232673	0.887607	0.0571764	0.811016	0.963182
287	Eif4ebp2	2.54333e-17	-0.0232633	0.894531	0.0565179	0.812087	0.963493
326	Arpc3	2.53963e-17	-0.0232623	0.896268	0.0563539	0.812354	0.96285
529	Dhrs9	2.53808e-17	-0.0232619	0.897	0.0562849	0.812467	0.962026
809	Ifngr1	2.53805e-17	-0.0232619	0.897012	0.0562838	0.812469	0.961072
855	Hnrnpk	2.53105e-17	-0.02326	0.900311	0.0559738	0.812977	0.960717
963	Ifitm1	2.52284e-17	-0.0232578	0.904196	0.055611	0.813572	0.960467
935	Ier5	2.51811e-17	-0.0232565	0.906439	0.0554026	0.813916	0.95992
369	Limd2	2.50688e-17	-0.0232535	0.911776	0.0549098	0.81473	0.959929
193	Chchd2	2.50667e-17	-0.0232534	0.911879	0.0549003	0.814746	0.958999
555	Pafah1b1	2.50185e-17	-0.0232521	0.914174	0.0546897	0.815095	0.957988
565	Ap3d1	2.50185e-17	-0.0232521	0.914174	0.0546897	0.815095	0.957988
273	Cd300lb	2.49378e-17	-0.0232499	0.918032	0.0543375	0.815681	0.957258
817	Ubl5	2.48957e-17	-0.0232488	0.920049	0.0541542	0.815986	0.956673
595	Ybx1	2.48791e-17	-0.0232483	0.920848	0.0540818	0.816107	0.955873
33	Ipcef1	2.48011e-17	-0.0232462	0.924595	0.0537434	0.816673	0.955596
640	Arhgdib	2.47667e-17	-0.0232452	0.926251	0.0535944	0.816923	0.954949
929	Rpl35a	2.46465e-17	-0.0232419	0.932058	0.0530754	0.817796	0.955031
745	Eif2s3y	2.46423e-17	-0.0232418	0.932262	0.0530573	0.817826	0.954131
485	Sh3bgrl3	2.46295e-17	-0.0232414	0.932881	0.0530023	0.817919	0.953304
1155	Arpc5	2.45677e-17	-0.0232397	0.935882	0.0527363	0.818369	0.952895
816	Rpl23a	2.44907e-17	-0.0232376	0.939624	0.0524065	0.818927	0.952613
385	Eif1	2.44385e-17	-0.0232361	0.942171	0.0521832	0.819307	0.952124
354	Adipor2	2.42861e-17	-0.0232319	0.949629	0.0515346	0.820414	0.952481
895	Ing1	2.39553e-17	-0.0232226	0.965978	0.05014	0.82282	0.954343
673	Kmt2e	2.39513e-17	-0.0232225	0.966176	0.0501234	0.822849	0.953447
135	Tnfaip2	2.38524e-17	-0.0232196	0.971104	0.0497105	0.823568	0.953352
687	4930581F22Rik	2.34653e-17	-0.0232085	0.99059	0.0481098	0.826386	0.955684
923	Stk38	2.34425e-17	-0.0232079	0.991747	0.0480164	0.826552	0.954948
749	Nemf	2.33902e-17	-0.0232063	0.994407	0.0478022	0.826933	0.954462
256	Cmtm6	2.33298e-17	-0.0232046	0.997481	0.0475559	0.827372	0.954043
865	Rpl9	2.33224e-17	-0.0232044	0.997857	0.0475259	0.827426	0.953182
265	Myd88	2.32738e-17	-0.023203	1.00034	0.0473277	0.82778	0.952668
774	Rpl10	2.32135e-17	-0.0232012	1.00343	0.0470828	0.82822	0.952252
617	Il17ra	2.30847e-17	-0.0231974	1.01005	0.0465617	0.829158	0.952411
1023	Socs3	2.2899e-17	-0.0231919	1.01965	0.0458158	0.830511	0.953045
257	Psmb8	2.28447e-17	-0.0231903	1.02247	0.0455986	0.830907	0.952581
679	Slc11a1	2.28312e-17	-0.0231899	1.02317	0.0455449	0.831005	0.951777
755	Igsf6	2.27768e-17	-0.0231883	1.02601	0.045328	0.831402	0.951316
794	Gabarap	2.25514e-17	-0.0231816	1.03782	0.0444354	0.833046	0.952281
1011	Eid1	2.23678e-17	-0.023176	1.04753	0.0437147	0.834385	0.952897
677	Mical1	2.22322e-17	-0.0231719	1.05475	0.0431865	0.835375	0.953112
388	Efhd2	2.22275e-17	-0.0231718	1.055	0.0431681	0.835409	0.952238
180	Itgb2	2.22153e-17	-0.0231714	1.05565	0.0431208	0.835498	0.950973
517	Hnrnpul1	2.22153e-17	-0.0231714	1.05565	0.0431208	0.835498	0.950973
153	Chil1	2.22091e-17	-0.0231712	1.05598	0.0430967	0.835543	0.949662
689	Tpd52	2.21815e-17	-0.0231704	1.05746	0.0429895	0.835745	0.948985
1087	Milr1	2.20413e-17	-0.0231661	1.06498	0.042448	0.836768	0.949241
368	Rps13	2.2004e-17	-0.0231649	1.06699	0.0423042	0.837041	0.948646
1036	Rps14	2.19427e-17	-0.0231631	1.0703	0.042069	0.837488	0.947799
292	Trem1	2.19427e-17	-0.0231631	1.0703	0.042069	0.837488	0.947799
553	Brk1	2.1786e-17	-0.0231582	1.0788	0.0414703	0.838633	0.947743
663	Fpr2	2.17512e-17	-0.0231571	1.0807	0.0413378	0.838887	0.947131
998	Rnf149	2.17501e-17	-0.0231571	1.08075	0.0413337	0.838895	0.946242
334	Ash1l	2.16987e-17	-0.0231555	1.08356	0.0411386	0.839271	0.945769
649	Mirt1	2.16908e-17	-0.0231552	1.08399	0.0411087	0.839328	0.944939
1157	Crispld2	2.15841e-17	-0.0231519	1.08984	0.0407051	0.840108	0.944923
50	Rps27	2.14291e-17	-0.023147	1.09837	0.0401227	0.841241	0.945304
489	Gm34084	2.13467e-17	-0.0231444	1.10294	0.0398146	0.841844	0.945088
115	Rps9	2.12808e-17	-0.0231423	1.1066	0.0395694	0.842325	0.944738
453	Ncf2	2.12566e-17	-0.0231416	1.10795	0.0394793	0.842502	0.944047
73	Tbc1d14	2.12185e-17	-0.0231404	1.11007	0.0393381	0.84278	0.94347
455	Clic1	2.11326e-17	-0.0231376	1.11487	0.0390202	0.843409	0.943286
987	Ifngr2	2.11165e-17	-0.0231371	1.11577	0.0389606	0.843527	0.942532
362	Ipmk	2.11038e-17	-0.0231367	1.11649	0.0389139	0.843619	0.940869
220	Mgam	2.11038e-17	-0.0231367	1.11649	0.0389139	0.843619	0.940869
301	Rps6	2.11038e-17	-0.0231367	1.11649	0.0389139	0.843619	0.940869
1017	Scp2	2.10754e-17	-0.0231358	1.11808	0.0388092	0.843827	0.93934
575	Gdi2	2.10344e-17	-0.0231345	1.12039	0.0386582	0.844127	0.938796
327	Atp6v1d	2.10207e-17	-0.023134	1.12115	0.038608	0.844227	0.93803
949	Wbp1l	2.08371e-17	-0.0231281	1.13154	0.0379363	0.845571	0.938647
623	Ncor1	2.07185e-17	-0.0231243	1.13829	0.0375057	0.846439	0.938735
646	Asap1	2.06321e-17	-0.0231214	1.14323	0.0371936	0.847071	0.938562
647	Hacd4	2.05832e-17	-0.0231198	1.14603	0.0370174	0.84743	0.938085
945	Map3k3	2.05782e-17	-0.0231197	1.14632	0.0369994	0.847466	0.937253
799	Gapdh	2.05753e-17	-0.0231196	1.14649	0.0369892	0.847487	0.936406
836	Ccdc186	2.04409e-17	-0.0231152	1.15423	0.0365074	0.848471	0.936624
659	2410006H16Rik	2.03741e-17	-0.023113	1.1581	0.0362692	0.848961	0.936296
103	Lsp1	1.9967e-17	-0.0230994	1.18193	0.0348344	0.851943	0.938715
337	Arid3a	1.99163e-17	-0.0230977	1.18493	0.0346577	0.852315	0.938256
665	Pilrb1	1.98476e-17	-0.0230953	1.18901	0.0344189	0.852819	0.937943
403	Syne1	1.98448e-17	-0.0230952	1.18918	0.0344094	0.852839	0.937099
1059	Gnb2	1.96134e-17	-0.0230873	1.20301	0.0336116	0.854535	0.938097
451	Gm5905	1.95412e-17	-0.0230849	1.20736	0.0333646	0.855065	0.937813
129	Asxl1	1.93865e-17	-0.0230795	1.21673	0.0328382	0.8562	0.938194
928	Ndufa7	1.91282e-17	-0.0230705	1.23253	0.031969	0.858096	0.939406
557	Slfn2	1.88683e-17	-0.0230613	1.24863	0.0311063	0.860003	0.940629
497	Ckap4	1.87639e-17	-0.0230576	1.25516	0.030763	0.86077	0.940603
937	Dmxl2	1.86835e-17	-0.0230547	1.26021	0.0305	0.86136	0.940384
625	Ccnd3	1.86798e-17	-0.0230546	1.26045	0.0304877	0.861388	0.939553
235	Ankrd33b	1.86357e-17	-0.023053	1.26322	0.030344	0.861712	0.939045
447	Pet100	1.85117e-17	-0.0230485	1.27107	0.0299416	0.862623	0.939178
889	Pnrc2	1.85027e-17	-0.0230482	1.27164	0.0299126	0.862689	0.938391
35	Igfbp6	1.84404e-17	-0.0230459	1.27561	0.0297113	0.863147	0.938032
51	Ptpn1	1.82808e-17	-0.0230401	1.28582	0.0291993	0.86432	0.938449
393	Pfkfb4	1.82386e-17	-0.0230386	1.28854	0.0290648	0.86463	0.93793
185	Rps11	1.82082e-17	-0.0230374	1.2905	0.0289679	0.864853	0.937318
767	Msrb1	1.81247e-17	-0.0230344	1.2959	0.0287027	0.865467	0.93713
527	Cotl1	1.80728e-17	-0.0230324	1.29926	0.0285386	0.865849	0.936691
333	Trem3	1.79703e-17	-0.0230286	1.30594	0.0282158	0.866602	0.936655
942	Casp4	1.78601e-17	-0.0230245	1.31316	0.0278707	0.867413	0.93668
805	Rpl13	1.78082e-17	-0.0230226	1.31657	0.027709	0.867795	0.936243
957	Mtpn	1.76908e-17	-0.0230181	1.32433	0.0273449	0.868658	0.935902
515	Dock11	1.76908e-17	-0.0230181	1.32433	0.0273449	0.868658	0.935902
785	Gsn	1.76295e-17	-0.0230158	1.3284	0.0271559	0.869109	0.935117
601	Atf7ip	1.7496e-17	-0.0230107	1.33731	0.0267461	0.870091	0.935329
735	Glrx	1.74352e-17	-0.0230084	1.34139	0.0265604	0.870539	0.934965
1056	Rbm39	1.74338e-17	-0.0230083	1.34149	0.0265561	0.87055	0.934134
734	Rpl37	1.73832e-17	-0.0230064	1.34489	0.0264023	0.870922	0.933691
1181	Scnn1a	1.73472e-17	-0.023005	1.34732	0.0262931	0.871186	0.933134
983	Flna	1.73317e-17	-0.0230044	1.34837	0.0262462	0.871301	0.932417
631	Cast	1.72372e-17	-0.0230008	1.35477	0.0259606	0.871997	0.932323
995	Rpl11	1.71839e-17	-0.0229987	1.3584	0.0258004	0.872389	0.931905
768	Aldh2	1.67905e-17	-0.0229832	1.38551	0.0246324	0.875286	0.934162
567	Zfp652	1.67768e-17	-0.0229827	1.38646	0.0245923	0.875387	0.933433
441	Cfp	1.67636e-17	-0.0229822	1.38738	0.0245535	0.875485	0.932701
1125	Coro1a	1.64184e-17	-0.0229683	1.4117	0.0235529	0.878028	0.934574
163	Ptpn12	1.62962e-17	-0.0229633	1.42042	0.0232037	0.878929	0.934696
313	Rps25	1.60528e-17	-0.0229533	1.43799	0.0225156	0.880724	0.935769
775	Rpl18	1.60397e-17	-0.0229528	1.43895	0.0224788	0.88082	0.935037
381	Plp2	1.60287e-17	-0.0229523	1.43975	0.022448	0.880901	0.934289
105	Dedd2	1.59934e-17	-0.0229508	1.44232	0.0223492	0.881162	0.933734
149	Fam32a	1.56726e-17	-0.0229374	1.46594	0.0214618	0.883528	0.935408
480	Hbp1	1.55158e-17	-0.0229307	1.47766	0.0210345	0.884685	0.9358
234	Zfp36l2	1.53947e-17	-0.0229255	1.48678	0.0207075	0.885579	0.935914
741	AI467606	1.52249e-17	-0.0229181	1.4997	0.020253	0.886833	0.936407
934	Lgals9	1.51581e-17	-0.0229152	1.50481	0.0200758	0.887326	0.936097
1070	Hectd1	1.47451e-17	-0.0228969	1.53692	0.0189968	0.890376	0.938483
620	Pxn	1.45865e-17	-0.0228897	1.54949	0.0185901	0.891548	0.938887
49	Fam107b	1.39458e-17	-0.02286	1.60158	0.016993	0.896284	0.943039
571	N4bp1	1.38778e-17	-0.0228567	1.60724	0.0168276	0.896787	0.942735
813	Lgals3	1.36109e-17	-0.0228439	1.62972	0.0161867	0.898761	0.943976
657	Osm	1.35486e-17	-0.0228409	1.63503	0.0160388	0.899222	0.943212
505	Cmah	1.35486e-17	-0.0228409	1.63503	0.0160388	0.899222	0.943212
622	Rtp4	1.32102e-17	-0.0228242	1.66427	0.0152475	0.901726	0.94459
137	Mllt10	1.31135e-17	-0.0228194	1.67275	0.0150252	0.902442	0.944508
1094	Tyrobp	1.30922e-17	-0.0228183	1.67463	0.0149764	0.9026	0.943843
53	Ndst1	1.26926e-17	-0.0227979	1.71039	0.0140761	0.905558	0.946106
412	Rap1a	1.2629e-17	-0.0227946	1.71618	0.0139354	0.90603	0.945353
933	Lcp2	1.2629e-17	-0.0227946	1.71618	0.0139354	0.90603	0.945353
955	Ccdc12	1.26114e-17	-0.0227937	1.71779	0.0138966	0.90616	0.944247
410	Klf3	1.25884e-17	-0.0227925	1.71989	0.013846	0.90633	0.943598
699	Cox8a	1.25767e-17	-0.0227919	1.72096	0.0138203	0.906416	0.942863
896	H13	1.25093e-17	-0.0227883	1.72716	0.0136724	0.906916	0.942559
501	Dnm2	1.23868e-17	-0.0227819	1.73849	0.013406	0.907824	0.942679
23	Psma7	1.2214e-17	-0.0227727	1.75465	0.0130347	0.909103	0.943185
586	Slfn4	1.2008e-17	-0.0227615	1.77421	0.0125987	0.91063	0.943946
134	Pkm	1.17535e-17	-0.0227474	1.79883	0.0120702	0.912517	0.945078
307	Rsrp1	1.16965e-17	-0.0227443	1.80441	0.0119534	0.91294	0.944694
873	Zfand3	1.0633e-17	-0.022682	1.91357	0.00987848	0.920828	0.952029
175	Fam217b	1.04986e-17	-0.0226737	1.92809	0.00963044	0.921825	0.952233
1020	Rab31	1.0325e-17	-0.0226629	1.94711	0.00931462	0.923114	0.952737
203	Vsir	1.02869e-17	-0.0226605	1.95133	0.00924599	0.923397	0.952203
1083	Csf2rb	9.99794e-18	-0.0226419	1.9838	0.0087338	0.925542	0.953589
851	Dync1i2	9.81308e-18	-0.0226298	2.00504	0.00841381	0.926915	0.953353
848	Cd84	9.81308e-18	-0.0226298	2.00504	0.00841381	0.926915	0.953353
360	Kdm5b	9.81308e-18	-0.0226298	2.00504	0.00841381	0.926915	0.953353
705	Skap2	9.79033e-18	-0.0226283	2.00768	0.00837484	0.927084	0.951881
383	Rpl31	9.73264e-18	-0.0226245	2.0144	0.00827643	0.927513	0.9515
1025	Stx11	9.69865e-18	-0.0226222	2.01838	0.00821873	0.927765	0.950939
145	Pabpc1	9.6111e-18	-0.0226163	2.02869	0.00807102	0.928415	0.950787
162	Itgal	9.53744e-18	-0.0226113	2.03743	0.00794777	0.928962	0.950529
9	Smap2	9.36694e-18	-0.0225997	2.05791	0.00766616	0.930229	0.951007
1033	Col4a3bp	9.32808e-18	-0.022597	2.06263	0.00760267	0.930518	0.950486
585	Kras	9.14244e-18	-0.022584	2.08543	0.00730309	0.931897	0.951079
397	Itsn2	8.86169e-18	-0.0225638	2.12075	0.00686144	0.933984	0.952391
20	Sirpb1c	8.67362e-18	-0.02255	2.14501	0.00657329	0.935382	0.952592
751	Sp3	8.67362e-18	-0.02255	2.14501	0.00657329	0.935382	0.952592
120	Sla	8.60832e-18	-0.0225451	2.15355	0.00647469	0.935867	0.951865
379	Ninj1	8.60012e-18	-0.0225445	2.15463	0.00646236	0.935928	0.951114
1091	Hmgb2	8.58067e-18	-0.022543	2.15719	0.00643315	0.936073	0.950449
5	Myl12b	8.5027e-18	-0.0225371	2.1675	0.00631677	0.936652	0.950227
106	Add3	8.28422e-18	-0.0225204	2.19688	0.00599633	0.938277	0.951064
213	Actr2	8.07349e-18	-0.0225038	2.22592	0.00569514	0.939844	0.951842
221	Rabac1	8.04399e-18	-0.0225015	2.23004	0.0056536	0.940063	0.951254
171	Os9	7.21972e-18	-0.0224322	2.35144	0.00455431	0.946195	0.956646
406	Stk17b	7.0315e-18	-0.0224153	2.38101	0.00431995	0.947596	0.957249
471	Lyst	6.9971e-18	-0.0224122	2.38649	0.00427777	0.947852	0.956695
559	Vapa	6.97016e-18	-0.0224097	2.3908	0.0042449	0.948052	0.956087
545	Rtn4	6.02934e-18	-0.0223176	2.55231	0.0031763	0.955056	0.962334
314	Lbr	4.97435e-18	-0.0221964	2.76471	0.00216199	0.962914	0.969431
329	Samd9l	4.90654e-18	-0.0221878	2.77979	0.00210345	0.963419	0.96912
683	Pttg1	4.55365e-18	-0.0221412	2.8616	0.00181176	0.966048	0.970944
525	Snx6	4.31516e-18	-0.0221076	2.92038	0.00162695	0.967826	0.971909
839	Fpr1	4.22917e-18	-0.0220951	2.94233	0.00156276	0.968466	0.971733
69	B430306N03Rik	3.46945e-18	-0.0219726	3.1571	0.00105173	0.974129	0.975769
396	Rab1a	3.46945e-18	-0.0219726	3.1571	0.00105173	0.974129	0.975769
158	Taok1	3.46945e-18	-0.0219726	3.1571	0.00105173	0.974129	0.975769
177	Myl12a	2.41524e-18	-0.0217516	3.54449	0.000509686	0.981988	0.981988

## Sheet: GSEA of KO_CLEC4D in brain
	Gene	Distance	boxcox-transformed distance	Z	FC	p-value	adjusted p-value
1416	Srgn	4.99605e-15	-9.46636e-07	-11.368	2017.53	0	0
491	Tpx2	5.78745e-16	-4.05918e-07	-3.88391	27.0734	1.95876e-07	0.000576266
1091	Sgo1	4.80228e-16	-3.77227e-07	-3.48681	18.6407	1.57815e-05	0.0309528
2692	H2-Q6	4.78384e-16	-3.76658e-07	-3.47892	18.4979	1.70095e-05	0.025021
787	H2-K1	4.68157e-16	-3.73474e-07	-3.43485	17.7154	2.56545e-05	0.0301903
941	Apobec3	4.61437e-16	-3.71358e-07	-3.40557	17.2104	3.34595e-05	0.0328126
2678	Tuba1b	4.56138e-16	-3.69677e-07	-3.38231	16.8175	4.11525e-05	0.0345916
4772	Cit	4.47349e-16	-3.66862e-07	-3.34335	16.1756	5.77336e-05	0.0424631
1830	Spi1	4.46308e-16	-3.66527e-07	-3.33871	16.1004	6.00701e-05	0.0392725
3939	Fyn	4.44929e-16	-3.66082e-07	-3.33254	16.0011	6.33071e-05	0.0372499
2503	Sgo2a	4.44848e-16	-3.66056e-07	-3.33218	15.9953	6.35011e-05	0.0339673
1411	2025-09-11	4.39652e-16	-3.6437e-07	-3.30885	15.6238	7.72765e-05	0.0378913
2015	Cdca2	4.34726e-16	-3.62761e-07	-3.28657	15.2756	9.29087e-05	0.0420519
5603	Sapcd2	4.15915e-16	-3.56511e-07	-3.20008	13.9822	0.000184545	0.0775618
3353	Gimap6	4.13358e-16	-3.55649e-07	-3.18814	13.8108	0.000202167	0.0793032
3234	Rnf130	4.07808e-16	-3.53765e-07	-3.16207	13.4425	0.000245993	0.090464
2839	Birc5	4.03418e-16	-3.52264e-07	-3.1413	13.1546	0.000286813	0.0992712
4945	Racgap1	3.94611e-16	-3.49223e-07	-3.0992	12.5865	0.000388537	0.127009
1279	Chd3	3.89197e-16	-3.47333e-07	-3.07304	12.2435	0.000466874	0.144583
3467	Bola3	3.84244e-16	-3.4559e-07	-3.04892	11.9339	0.000551215	0.162167
3759	Diaph3	3.80455e-16	-3.44247e-07	-3.03033	11.6997	0.000625117	0.175152
5622	Jun	3.79789e-16	-3.4401e-07	-3.02705	11.6587	0.000639018	0.170908
271	Osbpl3	3.74331e-16	-3.4206e-07	-3.00005	11.3261	0.000764269	0.19552
5227	Mki67	3.73777e-16	-3.41861e-07	-2.9973	11.2925	0.000778192	0.190787
5207	Smc2	3.72257e-16	-3.41314e-07	-2.98973	11.2009	0.00081757	0.192423
4414	Gimap3	3.71545e-16	-3.41057e-07	-2.98618	11.1581	0.000836653	0.189341
2466	Tubb5	3.67724e-16	-3.39675e-07	-2.96705	10.9298	0.00094632	0.206228
2251	Cd7	3.61978e-16	-3.3758e-07	-2.93805	10.5909	0.00113647	0.238821
1449	Mns1	3.61604e-16	-3.37443e-07	-2.93615	10.569	0.00115001	0.233332
829	Fcer1g	3.59054e-16	-3.36506e-07	-2.92319	10.4205	0.00124625	0.244432
3306	Gimap1	3.55523e-16	-3.35203e-07	-2.90514	10.2165	0.00139187	0.264186
3880	Tubb4b	3.552e-16	-3.35083e-07	-2.90349	10.198	0.00140595	0.258519
3311	Rrm1	3.55183e-16	-3.35077e-07	-2.9034	10.197	0.00140669	0.250817
2704	Cd63	3.55059e-16	-3.35031e-07	-2.90276	10.1899	0.00141213	0.244381
5015	Cd3e	3.53611e-16	-3.34493e-07	-2.89533	10.1069	0.00147712	0.248324
2898	Fgl2	3.53271e-16	-3.34367e-07	-2.89357	10.0875	0.0014928	0.243989
153	Pimreg	3.52104e-16	-3.33932e-07	-2.88756	10.021	0.00154767	0.246122
4201	Alox5ap	3.52043e-16	-3.3391e-07	-2.88725	10.0175	0.0015506	0.240098
3439	Gimap5	3.5111e-16	-3.33562e-07	-2.88243	9.96447	0.0015959	0.240776
4700	Shisa5	3.47365e-16	-3.3216e-07	-2.86303	9.75304	0.00179027	0.263348
3048	Nusap1	3.47014e-16	-3.32028e-07	-2.8612	9.73333	0.00180956	0.259694
1184	Clspn	3.46629e-16	-3.31883e-07	-2.8592	9.71175	0.00183093	0.256505
2874	Pla2g16	3.46011e-16	-3.3165e-07	-2.85598	9.67715	0.00186574	0.255303
1508	Ncl	3.45538e-16	-3.31472e-07	-2.85351	9.6507	0.0018928	0.253119
4540	Rasal3	3.41014e-16	-3.2976e-07	-2.82982	9.39963	0.00217029	0.283778
1673	Prkcd	3.40909e-16	-3.29721e-07	-2.82927	9.39387	0.00217712	0.278482
4740	App	3.39262e-16	-3.29094e-07	-2.82059	9.30332	0.00228738	0.286361
4608	Hnrnpa3	3.36382e-16	-3.27994e-07	-2.80537	9.14606	0.00249255	0.305545
655	Ccna2	3.34116e-16	-3.27124e-07	-2.79333	9.02322	0.00266571	0.320103
3129	Slc24a5	3.33383e-16	-3.26842e-07	-2.78942	8.98368	0.00272401	0.320561
1004	Ablim1	3.27927e-16	-3.2473e-07	-2.76019	8.69206	0.003196	0.36873
3256	Klrd1	3.26737e-16	-3.24267e-07	-2.75378	8.62906	0.00330843	0.374361
3237	Kif4	3.26142e-16	-3.24035e-07	-2.75057	8.59768	0.00336591	0.37368
5584	Ncaph2	3.25664e-16	-3.23848e-07	-2.74798	8.57251	0.00341277	0.371866
675	Cd69	3.25579e-16	-3.23814e-07	-2.74752	8.56799	0.00342125	0.366011
5600	Usp1	3.25398e-16	-3.23744e-07	-2.74655	8.5585	0.00343912	0.361353
3810	Hist1h2ap	3.24632e-16	-3.23444e-07	-2.7424	8.51825	0.00351602	0.362952
1882	Anp32e	3.24282e-16	-3.23307e-07	-2.7405	8.49988	0.00355169	0.360313
262	Sae1	3.23688e-16	-3.23074e-07	-2.73728	8.46875	0.003613	0.36032
5357	Rpl13a	3.22384e-16	-3.22563e-07	-2.73019	8.40068	0.00375081	0.367829
932	Nkg7	3.21755e-16	-3.22315e-07	-2.72677	8.36794	0.00381897	0.368374
2538	Spc24	3.21464e-16	-3.22201e-07	-2.72518	8.35279	0.00385095	0.365468
2806	Atad2	3.21026e-16	-3.22028e-07	-2.7228	8.33008	0.0038994	0.364191
910	Wdr1	3.20971e-16	-3.22006e-07	-2.7225	8.32719	0.00390559	0.35907
1339	Smc4	3.20676e-16	-3.2189e-07	-2.72089	8.3119	0.00393862	0.356536
5239	Rplp1	3.206e-16	-3.2186e-07	-2.72047	8.30798	0.00394714	0.351893
1745	Cd3d	3.20262e-16	-3.21727e-07	-2.71863	8.29047	0.00398536	0.349998
3357	H2-Q4	3.18814e-16	-3.21155e-07	-2.71071	8.21568	0.004153	0.359357
5569	Kif22	3.18389e-16	-3.20987e-07	-2.70838	8.19379	0.00420341	0.358447
136	2025-09-06	3.1789e-16	-3.20789e-07	-2.70564	8.16808	0.00426339	0.358369
2805	Trbc2	3.17758e-16	-3.20736e-07	-2.70491	8.1613	0.00427937	0.354645
62	Ncapd2	3.15739e-16	-3.19934e-07	-2.69381	8.05792	0.0045305	0.370243
4911	Incenp	3.14363e-16	-3.19386e-07	-2.68623	7.98787	0.00470917	0.379572
1284	Mapkapk3	3.14277e-16	-3.19352e-07	-2.68575	7.9835	0.00472055	0.375348
2813	Eef1d	3.14202e-16	-3.19321e-07	-2.68533	7.97966	0.00473057	0.371129
4671	Runx3	3.14189e-16	-3.19316e-07	-2.68526	7.97901	0.00473228	0.366378
4477	Asah1	3.14011e-16	-3.19245e-07	-2.68428	7.96999	0.00475591	0.363426
1836	Stmn1	3.13808e-16	-3.19164e-07	-2.68316	7.95967	0.00478311	0.360818
5572	Anxa6	3.10874e-16	-3.17989e-07	-2.66689	7.81154	0.00519136	0.386658
4758	Kif15	3.04838e-16	-3.15549e-07	-2.63311	7.51113	0.00613189	0.451
825	Lockd	3.03896e-16	-3.15166e-07	-2.62781	7.46481	0.00629167	0.457039
143	Skap2	3.0284e-16	-3.14735e-07	-2.62185	7.41299	0.00647547	0.464654
408	Mafg	3.02141e-16	-3.14449e-07	-2.6179	7.37882	0.00659963	0.467858
3189	Itgam	3.01446e-16	-3.14165e-07	-2.61396	7.34489	0.00672535	0.471095
2920	Raly	3.00248e-16	-3.13674e-07	-2.60716	7.28662	0.00694699	0.480895
2259	Ncapd3	2.99377e-16	-3.13316e-07	-2.60221	7.24443	0.00711215	0.486603
3672	Cdc42	2.98855e-16	-3.13101e-07	-2.59924	7.21917	0.00721292	0.487825
1920	Kif11	2.98187e-16	-3.12826e-07	-2.59543	7.18693	0.00734365	0.491023
4959	Mad2l1	2.97914e-16	-3.12714e-07	-2.59387	7.1738	0.00739761	0.489073
5723	Arpc2	2.97777e-16	-3.12657e-07	-2.59309	7.16719	0.00742488	0.485422
146	Selenoh	2.96082e-16	-3.11957e-07	-2.5834	7.08584	0.00776956	0.502375
1397	Tmpo	2.9547e-16	-3.11703e-07	-2.57989	7.05658	0.00789745	0.505093
2230	Tespa1	2.94444e-16	-3.11278e-07	-2.574	7.00765	0.00811623	0.513504
893	Hmgn5	2.93062e-16	-3.10703e-07	-2.56605	6.94205	0.00841924	0.527009
4473	Tmsb4x	2.92727e-16	-3.10563e-07	-2.56411	6.92615	0.00849442	0.526118
3593	Rasgrp2	2.92083e-16	-3.10295e-07	-2.56039	6.89571	0.00864029	0.529578
835	Nol7	2.91855e-16	-3.102e-07	-2.55908	6.88498	0.00869229	0.527272
2517	Galnt12	2.91851e-16	-3.10198e-07	-2.55906	6.8848	0.00869319	0.521946
3800	Coro2a	2.91841e-16	-3.10194e-07	-2.55899	6.88428	0.00869569	0.516823
1287	Hck	2.91438e-16	-3.10026e-07	-2.55667	6.86532	0.00878843	0.517112
1626	Gimap4	2.91315e-16	-3.09974e-07	-2.55595	6.8595	0.00881712	0.513663
5274	Arpc4	2.90192e-16	-3.09504e-07	-2.54945	6.80673	0.00908147	0.523876
4663	Cdca3	2.90154e-16	-3.09488e-07	-2.54923	6.80496	0.00909051	0.519306
4941	Ctla2a	2.89943e-16	-3.094e-07	-2.548	6.79504	0.00914113	0.517177
1696	Lck	2.88442e-16	-3.0877e-07	-2.53928	6.72488	0.00950769	0.532793
2208	Cxcr6	2.88324e-16	-3.0872e-07	-2.5386	6.7194	0.00953699	0.529393
3007	Atp6v0e	2.87965e-16	-3.08569e-07	-2.5365	6.70263	0.00962706	0.529398
4853	Dok2	2.8788e-16	-3.08533e-07	-2.53601	6.69872	0.00964821	0.525649
830	Nme1	2.87847e-16	-3.08519e-07	-2.53582	6.69716	0.00965668	0.521284
4003	Lbh	2.8684e-16	-3.08095e-07	-2.52994	6.65038	0.00991346	0.53028
171	Selenow	2.86828e-16	-3.0809e-07	-2.52987	6.64985	0.00991644	0.525661
3458	Ppp2r5a	2.85747e-16	-3.07633e-07	-2.52355	6.59981	0.010199	0.53581
2529	Mxd3	2.85588e-16	-3.07566e-07	-2.52262	6.59244	0.0102413	0.53327
4698	Rpa2	2.84947e-16	-3.07294e-07	-2.51887	6.56291	0.0104126	0.537437
1239	Baz1a	2.84726e-16	-3.07201e-07	-2.51757	6.55274	0.0104723	0.535816
5654	St3gal5	2.83936e-16	-3.06865e-07	-2.51293	6.51639	0.0106885	0.542164
2820	Cenpm	2.83605e-16	-3.06725e-07	-2.51098	6.50121	0.0107801	0.542137
5293	Cyba	2.82319e-16	-3.06178e-07	-2.50341	6.4424	0.0111428	0.55563
5378	Psip1	2.81921e-16	-3.06008e-07	-2.50107	6.42426	0.0112572	0.556614
1616	Spag5	2.80684e-16	-3.0548e-07	-2.49375	6.36799	0.0116197	0.569755
4040	Gimap9	2.80366e-16	-3.05344e-07	-2.49187	6.35358	0.0117144	0.569651
3626	Il2rg	2.79918e-16	-3.05152e-07	-2.48922	6.33327	0.0118493	0.571488
4687	Cd3g	2.79534e-16	-3.04988e-07	-2.48694	6.31593	0.0119658	0.572413
1588	Ncaph	2.79479e-16	-3.04964e-07	-2.48662	6.31345	0.0119825	0.568591
3130	Higd2a	2.79325e-16	-3.04898e-07	-2.4857	6.3065	0.0120296	0.566258
5553	Ppm1g	2.7894e-16	-3.04733e-07	-2.48342	6.28911	0.0121482	0.567301
1516	Gnai2	2.78449e-16	-3.04522e-07	-2.48049	6.26697	0.0123009	0.569911
4788	Ube2s	2.78428e-16	-3.04513e-07	-2.48037	6.26602	0.0123075	0.565762
5670	Lmo1	2.78108e-16	-3.04376e-07	-2.47847	6.25163	0.0124079	0.565956
2933	Psmb8	2.76181e-16	-3.03545e-07	-2.46698	6.16531	0.013028	0.589666
4862	Rab2a	2.75829e-16	-3.03394e-07	-2.46487	6.14962	0.0131441	0.590379
5747	Eno1	2.72748e-16	-3.02057e-07	-2.44638	6.01297	0.0142011	0.633025
5606	Cdca8	2.72592e-16	-3.0199e-07	-2.44545	6.00612	0.0142563	0.630708
4355	Lims1	2.725e-16	-3.0195e-07	-2.44489	6.00208	0.014289	0.627438
3013	Atp2b4	2.71532e-16	-3.01528e-07	-2.43905	5.9595	0.0146382	0.638008
1292	Vapa	2.71343e-16	-3.01446e-07	-2.43791	5.95121	0.0147072	0.636301
4600	Nfatc2ip	2.71297e-16	-3.01426e-07	-2.43764	5.9492	0.0147239	0.632377
5570	Klrk1	2.70774e-16	-3.01197e-07	-2.43447	5.92626	0.0149168	0.636019
4096	Smc1a	2.70629e-16	-3.01134e-07	-2.4336	5.91994	0.0149704	0.633712
2955	Gimap7	2.70578e-16	-3.01111e-07	-2.43329	5.91769	0.0149896	0.629991
5338	Ap2s1	2.68899e-16	-3.00376e-07	-2.42311	5.84447	0.0156261	0.652086
1878	Rps27	2.68888e-16	-3.00371e-07	-2.42304	5.84399	0.0156303	0.647669
1107	Rpl17	2.68849e-16	-3.00354e-07	-2.4228	5.8423	0.0156453	0.643757
2732	Tor1a	2.68343e-16	-3.00132e-07	-2.41973	5.82032	0.015842	0.647323
3266	Tk1	2.68008e-16	-2.99984e-07	-2.41769	5.8058	0.0159734	0.648189
243	Rrm2	2.67671e-16	-2.99836e-07	-2.41564	5.79122	0.0161064	0.649109
4955	Ptpn22	2.67648e-16	-2.99826e-07	-2.4155	5.79024	0.0161154	0.645055
5777	C1galt1c1	2.67323e-16	-2.99683e-07	-2.41352	5.77616	0.016245	0.645847
2657	Gapdh	2.67187e-16	-2.99623e-07	-2.41269	5.7703	0.0162993	0.643657
3953	Scp2	2.66696e-16	-2.99407e-07	-2.40969	5.7491	0.0164971	0.647127
2652	Ezh2	2.66481e-16	-2.99312e-07	-2.40838	5.73986	0.0165841	0.646232
5412	Lrrfip2	2.65528e-16	-2.98891e-07	-2.40255	5.69886	0.016976	0.657149
1025	Phgdh	2.65338e-16	-2.98807e-07	-2.40139	5.69072	0.0170548	0.655886
1457	Wdr26	2.64241e-16	-2.98321e-07	-2.39467	5.64375	0.0175177	0.669314
2079	Arpc3	2.64213e-16	-2.98309e-07	-2.39449	5.64255	0.0175297	0.665448
3511	Ap1s2	2.64108e-16	-2.98262e-07	-2.39385	5.63808	0.0175744	0.66287
3432	Klf13	2.63791e-16	-2.98122e-07	-2.39191	5.62457	0.0177104	0.663747
5621	Dazap1	2.63771e-16	-2.98112e-07	-2.39178	5.62368	0.0177194	0.659879
977	Slk	2.63693e-16	-2.98078e-07	-2.3913	5.62035	0.0177531	0.656975
3925	Cops9	2.62084e-16	-2.97362e-07	-2.38139	5.55197	0.0184599	0.678861
4199	Eif4ebp1	2.6083e-16	-2.96802e-07	-2.37365	5.49899	0.0190274	0.695387
783	Rnaseh2c	2.60336e-16	-2.96581e-07	-2.37059	5.47817	0.0192554	0.699374
23	Nelfe	2.60245e-16	-2.96541e-07	-2.37002	5.47433	0.0192977	0.696613
5282	Cmc2	2.60089e-16	-2.96471e-07	-2.36905	5.46776	0.0193704	0.694972
4260	H2afv	2.60047e-16	-2.96452e-07	-2.36879	5.466	0.0193899	0.691457
4474	Top2a	2.59659e-16	-2.96278e-07	-2.36639	5.4497	0.0195716	0.693732
3404	Csf2ra	2.58764e-16	-2.95877e-07	-2.36083	5.41222	0.0199963	0.70454
5497	Ncf1	2.58352e-16	-2.95691e-07	-2.35827	5.39498	0.0201948	0.707299
4746	Ube2i	2.5805e-16	-2.95556e-07	-2.35639	5.38239	0.020341	0.708204
2986	Ran	2.57967e-16	-2.95518e-07	-2.35587	5.37892	0.0203815	0.705438
4711	Gpr141	2.57662e-16	-2.95381e-07	-2.35397	5.36623	0.0205303	0.706435
2661	Serp1	2.57442e-16	-2.95282e-07	-2.3526	5.35707	0.0206385	0.706028
5410	Cops3	2.56974e-16	-2.95071e-07	-2.34968	5.33761	0.0208701	0.709825
34	Cst3	2.56411e-16	-2.94817e-07	-2.34616	5.31424	0.0211518	0.715272
3479	B4galnt1	2.56359e-16	-2.94793e-07	-2.34584	5.3121	0.0211778	0.71206
4364	Xcl1	2.55907e-16	-2.94589e-07	-2.34301	5.29336	0.0214068	0.715669
1408	Fis1	2.55519e-16	-2.94414e-07	-2.34058	5.27734	0.0216047	0.718204
5432	Banf1	2.5549e-16	-2.944e-07	-2.3404	5.27613	0.0216198	0.714667
586	Gata3	2.55305e-16	-2.94317e-07	-2.33924	5.26851	0.0217146	0.713792
1391	Rgs19	2.5478e-16	-2.94079e-07	-2.33595	5.24685	0.0219866	0.718717
37	Ftl1	2.54739e-16	-2.9406e-07	-2.33569	5.24516	0.0220079	0.71544
3628	Lta4h	2.54417e-16	-2.93914e-07	-2.33367	5.23189	0.0221764	0.716954
3705	Cks1b	2.54396e-16	-2.93905e-07	-2.33354	5.23105	0.0221871	0.713383
926	Gabarap	2.5416e-16	-2.93797e-07	-2.33205	5.22132	0.0223116	0.713486
325	Mcm7	2.5365e-16	-2.93565e-07	-2.32884	5.20039	0.0225819	0.718225
3162	Sh2d1a	2.5343e-16	-2.93466e-07	-2.32746	5.1914	0.0226989	0.718066
5686	Chmp2a	2.53273e-16	-2.93394e-07	-2.32647	5.18497	0.0227831	0.716875
3265	Clec5a	2.51325e-16	-2.92506e-07	-2.31418	5.10553	0.0238497	0.746446
2244	Maz	2.50654e-16	-2.92199e-07	-2.30993	5.0783	0.0242271	0.752256
2653	Rangap1	2.50654e-16	-2.92199e-07	-2.30993	5.0783	0.0242271	0.752256
4116	Bin3	2.50435e-16	-2.92098e-07	-2.30854	5.06942	0.0243516	0.750182
4679	1110008P14Rik	2.50142e-16	-2.91964e-07	-2.30667	5.05754	0.024519	0.751406
2430	Mndal	2.50117e-16	-2.91952e-07	-2.30652	5.05653	0.0245333	0.747949
3004	Plp2	2.50022e-16	-2.91909e-07	-2.30592	5.05271	0.0245875	0.745737
392	Ralb	2.4997e-16	-2.91885e-07	-2.30559	5.05061	0.0246172	0.742808
366	Flna	2.49801e-16	-2.91808e-07	-2.30451	5.04378	0.0247145	0.741941
3270	Nde1	2.49768e-16	-2.91792e-07	-2.3043	5.04244	0.0247336	0.738745
1840	Cbx3	2.49153e-16	-2.9151e-07	-2.3004	5.01766	0.0250901	0.745605
3572	Aprt	2.48706e-16	-2.91304e-07	-2.29755	4.99965	0.0253525	0.749619
2559	Sys1	2.48215e-16	-2.91078e-07	-2.29442	4.97994	0.0256429	0.754413
2879	Anxa3	2.48069e-16	-2.91011e-07	-2.29349	4.9741	0.0257297	0.753201
3079	C1qa	2.47696e-16	-2.90839e-07	-2.29111	4.95915	0.025953	0.755978
2693	Cblb	2.47624e-16	-2.90806e-07	-2.29065	4.95624	0.0259967	0.75352
5646	Hmgb1	2.47623e-16	-2.90805e-07	-2.29064	4.95619	0.0259974	0.749846
2123	Twf2	2.47441e-16	-2.90722e-07	-2.28948	4.94894	0.0261066	0.749324
2994	Tcp1	2.47296e-16	-2.90654e-07	-2.28855	4.94311	0.0261949	0.748208
5461	Lamp1	2.4712e-16	-2.90573e-07	-2.28743	4.93608	0.0263016	0.747625
4483	Chmp5	2.46929e-16	-2.90485e-07	-2.28621	4.92848	0.0264175	0.747311
286	Traf1	2.46752e-16	-2.90403e-07	-2.28507	4.9214	0.0265261	0.746792
3621	Nuf2	2.46293e-16	-2.90191e-07	-2.28214	4.90313	0.0268081	0.751138
1779	Tuba4a	2.45265e-16	-2.89715e-07	-2.27554	4.86227	0.0274501	0.765481
2766	Ctsh	2.45218e-16	-2.89693e-07	-2.27524	4.8604	0.0274799	0.762696
4555	Cd2	2.45014e-16	-2.89598e-07	-2.27393	4.85233	0.0276088	0.762677
3128	Nucks1	2.44891e-16	-2.89541e-07	-2.27314	4.84747	0.0276868	0.761257
3864	Stx7	2.44616e-16	-2.89413e-07	-2.27137	4.83658	0.0278622	0.762516
237	Uhrf1	2.44418e-16	-2.89321e-07	-2.27009	4.82873	0.0279893	0.762449
218	Cd33	2.44116e-16	-2.89181e-07	-2.26815	4.81682	0.0281833	0.764196
2480	Mcee	2.43906e-16	-2.89083e-07	-2.2668	4.80853	0.0283191	0.764357
2264	Krtcap2	2.43664e-16	-2.8897e-07	-2.26524	4.79899	0.0284764	0.765092
1211	Gng5	2.43021e-16	-2.8867e-07	-2.26109	4.7737	0.0288977	0.772881
562	Psrc1	2.41824e-16	-2.88111e-07	-2.25335	4.72681	0.029696	0.790638
4842	Abracl	2.41611e-16	-2.88011e-07	-2.25196	4.71845	0.0298406	0.790909
5032	Ppm1m	2.41364e-16	-2.87895e-07	-2.25036	4.70882	0.0300082	0.791786
5590	Il2rb	2.41233e-16	-2.87834e-07	-2.24951	4.70371	0.0300975	0.790597
5880	Ccnd3	2.40929e-16	-2.87692e-07	-2.24754	4.69188	0.0303055	0.792522
5128	Clec2i	2.40922e-16	-2.87688e-07	-2.2475	4.6916	0.0303104	0.789144
137	Cenpw	2.39995e-16	-2.87253e-07	-2.24147	4.65555	0.0309532	0.80233
1345	Mia2	2.39839e-16	-2.87179e-07	-2.24045	4.6495	0.0310625	0.801631
433	Csgalnact2	2.39714e-16	-2.8712e-07	-2.23964	4.64464	0.0311506	0.800393
4453	Scand1	2.39666e-16	-2.87098e-07	-2.23933	4.64279	0.0311842	0.797773
4181	Pnp	2.39614e-16	-2.87074e-07	-2.23899	4.64079	0.0312207	0.79525
3449	Camkk2	2.39453e-16	-2.86998e-07	-2.23794	4.63456	0.0313341	0.794698
947	1110008F13Rik	2.38539e-16	-2.86567e-07	-2.23198	4.59925	0.0319859	0.807747
5602	Jpt1	2.38255e-16	-2.86433e-07	-2.23012	4.58829	0.0321912	0.809456
2512	Pdcd4	2.37926e-16	-2.86278e-07	-2.22797	4.57565	0.0324294	0.811978
5354	Tecr	2.37799e-16	-2.86217e-07	-2.22714	4.57075	0.0325223	0.810854
301	Dr1	2.37699e-16	-2.8617e-07	-2.22649	4.56692	0.032595	0.809237
4836	Atp6v1g1	2.36621e-16	-2.85659e-07	-2.21942	4.52556	0.0333921	0.823811
4102	Dusp2	2.36621e-16	-2.85659e-07	-2.21942	4.52556	0.0333921	0.823811
4713	Adssl1	2.36583e-16	-2.85642e-07	-2.21917	4.52414	0.0334199	0.819344
1786	Dnajb14	2.36555e-16	-2.85628e-07	-2.21899	4.52307	0.0334408	0.816456
1700	Pgk1	2.36218e-16	-2.85469e-07	-2.21677	4.51018	0.0336936	0.819229
4333	Ctsg	2.3605e-16	-2.85389e-07	-2.21567	4.50377	0.0338202	0.818921
2598	Itpkb	2.36012e-16	-2.85371e-07	-2.21542	4.50231	0.033849	0.81626
985	Csrp2	2.35923e-16	-2.85328e-07	-2.21483	4.4989	0.0339166	0.814552
3815	Tyms	2.35789e-16	-2.85265e-07	-2.21395	4.4938	0.0340179	0.813665
1579	Gmfg	2.35426e-16	-2.85092e-07	-2.21156	4.47998	0.0342941	0.816949
530	Nup210	2.35296e-16	-2.8503e-07	-2.21071	4.47503	0.0343936	0.816016
18	Strbp	2.35017e-16	-2.84897e-07	-2.20887	4.46442	0.0346079	0.817803
1067	Atp6v0d1	2.34852e-16	-2.84819e-07	-2.20778	4.45817	0.0347346	0.817514
5202	Gstm1	2.34735e-16	-2.84763e-07	-2.20701	4.45372	0.0348253	0.816383
267	Arf1	2.34343e-16	-2.84576e-07	-2.20442	4.43885	0.0351299	0.820255
617	Txndc17	2.34236e-16	-2.84525e-07	-2.20372	4.43481	0.0352131	0.818948
5792	Cdca7	2.34215e-16	-2.84515e-07	-2.20358	4.43403	0.0352293	0.816099
2076	Ube2a	2.34191e-16	-2.84504e-07	-2.20342	4.4331	0.0352484	0.813339
689	Sf3a3	2.34138e-16	-2.84478e-07	-2.20307	4.43109	0.0352899	0.811117
220	Cotl1	2.33709e-16	-2.84273e-07	-2.20023	4.41487	0.035627	0.815678
726	Itgb1	2.33467e-16	-2.84158e-07	-2.19863	4.40575	0.035818	0.816872
4504	Set	2.33425e-16	-2.84138e-07	-2.19835	4.40416	0.0358514	0.814478
138	Ap3s1	2.33335e-16	-2.84095e-07	-2.19776	4.40077	0.0359227	0.812957
4506	Nasp	2.33035e-16	-2.83951e-07	-2.19577	4.38945	0.0361619	0.815236
109	Smim14	2.32667e-16	-2.83775e-07	-2.19333	4.37559	0.0364572	0.818757
3752	1810058I24Rik	2.32649e-16	-2.83766e-07	-2.19321	4.3749	0.0364719	0.815971
1573	Rhof	2.32424e-16	-2.83659e-07	-2.19172	4.36647	0.0366529	0.816915
2539	Cntrl	2.32045e-16	-2.83477e-07	-2.1892	4.35222	0.0369607	0.820666
1784	Chst12	2.31737e-16	-2.83329e-07	-2.18716	4.34068	0.037212	0.82314
2092	Gpx1	2.3168e-16	-2.83301e-07	-2.18678	4.33855	0.0372587	0.821087
2611	Eif5	2.31411e-16	-2.83172e-07	-2.18499	4.32847	0.0374799	0.82288
4577	Hcls1	2.31406e-16	-2.8317e-07	-2.18495	4.32828	0.0374841	0.819913
2011	Spn	2.31344e-16	-2.8314e-07	-2.18454	4.32597	0.037535	0.817986
1318	Nfu1	2.31103e-16	-2.83024e-07	-2.18294	4.31695	0.0377344	0.819296
26	Snrpg	2.31066e-16	-2.83006e-07	-2.18269	4.31559	0.0377646	0.816937
5496	Ech1	2.31021e-16	-2.82984e-07	-2.18239	4.31389	0.0378024	0.814759
5155	Aurkaip1	2.30726e-16	-2.82842e-07	-2.18042	4.30288	0.0380479	0.817059
2689	Ubac1	2.30411e-16	-2.82691e-07	-2.17833	4.29116	0.0383109	0.819714
605	Tmem38b	2.30145e-16	-2.82563e-07	-2.17655	4.28125	0.0385349	0.82152
774	Prdx5	2.29759e-16	-2.82376e-07	-2.17398	4.26691	0.0388615	0.825491
5042	Hnrnpa0	2.29658e-16	-2.82327e-07	-2.1733	4.26314	0.0389478	0.824349
3594	Itga4	2.29556e-16	-2.82278e-07	-2.17262	4.25937	0.0390344	0.823221
5024	Mcub	2.29222e-16	-2.82117e-07	-2.17039	4.24699	0.0393199	0.826279
5860	Haus4	2.29048e-16	-2.82033e-07	-2.16922	4.24052	0.0394701	0.826483
3304	Lyz2	2.28234e-16	-2.81638e-07	-2.16376	4.21043	0.0401761	0.838285
1742	AI839979	2.27481e-16	-2.81273e-07	-2.1587	4.1827	0.0408385	0.849094
2987	Gnb2	2.27459e-16	-2.81263e-07	-2.15856	4.18191	0.0408576	0.8465
159	Tln1	2.27458e-16	-2.81262e-07	-2.15855	4.18187	0.0408586	0.843551
4405	Tcf19	2.27342e-16	-2.81205e-07	-2.15777	4.17758	0.0409621	0.84273
1780	Mapkapk2	2.27323e-16	-2.81196e-07	-2.15764	4.17691	0.0409784	0.840129
4237	Zdhhc3	2.2731e-16	-2.8119e-07	-2.15755	4.17641	0.0409904	0.837458
5310	Anxa7	2.27301e-16	-2.81185e-07	-2.15749	4.17608	0.0409985	0.834724
2159	Slc9a9	2.27283e-16	-2.81177e-07	-2.15737	4.17541	0.0410145	0.832171
2507	Arpc1b	2.27249e-16	-2.8116e-07	-2.15714	4.17418	0.0410444	0.829914
1456	Ctss	2.27089e-16	-2.81083e-07	-2.15607	4.16832	0.0411867	0.82994
1055	H2-Ke6	2.27086e-16	-2.81081e-07	-2.15605	4.16819	0.0411898	0.82717
2439	Myl12b	2.26789e-16	-2.80937e-07	-2.15405	4.15731	0.0414553	0.82967
2281	Ehbp1l1	2.2673e-16	-2.80908e-07	-2.15365	4.15512	0.0415088	0.827924
1637	Nudt5	2.26625e-16	-2.80857e-07	-2.15294	4.15128	0.041603	0.827
2877	Rdm1	2.26506e-16	-2.80799e-07	-2.15214	4.14695	0.0417097	0.826329
3866	Cebpb	2.26174e-16	-2.80637e-07	-2.1499	4.13479	0.0420104	0.829494
4849	Znhit1	2.26065e-16	-2.80584e-07	-2.14917	4.1308	0.0421093	0.828667
2854	Aggf1	2.25875e-16	-2.80491e-07	-2.14789	4.12386	0.0422824	0.829299
2786	Atp5g3	2.2562e-16	-2.80367e-07	-2.14616	4.11455	0.0425158	0.831106
288	Rbfa	2.25337e-16	-2.80229e-07	-2.14425	4.10425	0.0427756	0.833416
786	Sh2d2a	2.24853e-16	-2.79992e-07	-2.14097	4.08661	0.0432243	0.839378
2174	H2-D1	2.24672e-16	-2.79904e-07	-2.13975	4.08006	0.0433922	0.839867
2946	Orai1	2.2435e-16	-2.79746e-07	-2.13757	4.06836	0.0436936	0.842928
4677	Bnip3l	2.24336e-16	-2.79739e-07	-2.13747	4.06787	0.0437065	0.840421
711	Flot2	2.24326e-16	-2.79734e-07	-2.13741	4.0675	0.043716	0.837867
91	Tkt	2.23954e-16	-2.79552e-07	-2.13488	4.05402	0.0440663	0.841838
5571	Trac	2.23788e-16	-2.7947e-07	-2.13375	4.048	0.0442238	0.842113
3764	Id1	2.23545e-16	-2.79351e-07	-2.1321	4.03921	0.0444545	0.843775
2562	Atp6v1e1	2.23357e-16	-2.79259e-07	-2.13083	4.03243	0.0446336	0.844451
1551	Plk4	2.22964e-16	-2.79066e-07	-2.12815	4.01823	0.0450108	0.848858
3635	Xpo1	2.22874e-16	-2.79022e-07	-2.12754	4.01501	0.0450969	0.847765
4868	Samhd1	2.22655e-16	-2.78914e-07	-2.12605	4.00713	0.0453082	0.847673
2361	Epsti1	2.22655e-16	-2.78914e-07	-2.12605	4.00713	0.0453082	0.847673
1736	Capns1	2.22101e-16	-2.78641e-07	-2.12227	3.9872	0.0458472	0.853686
5639	Fundc2	2.21991e-16	-2.78587e-07	-2.12152	3.98327	0.0459543	0.852982
2292	Npm1	2.21863e-16	-2.78524e-07	-2.12065	3.97867	0.0460798	0.852622
4747	H2afx	2.21483e-16	-2.78336e-07	-2.11806	3.96506	0.046454	0.85685
25	H2-Q7	2.21128e-16	-2.78161e-07	-2.11563	3.95234	0.0468062	0.860648
3361	Cap1	2.19792e-16	-2.77499e-07	-2.10647	3.90472	0.0481506	0.88261
1464	Xdh	2.19606e-16	-2.77407e-07	-2.10519	3.89812	0.0483403	0.883336
152	Nfe2	2.19435e-16	-2.77322e-07	-2.10402	3.89206	0.0485149	0.883782
1095	Slfn2	2.19136e-16	-2.77174e-07	-2.10196	3.88146	0.0488222	0.886636
3818	Tap1	2.19073e-16	-2.77142e-07	-2.10153	3.87922	0.0488872	0.885083
3427	F630028O10Rik	2.19016e-16	-2.77114e-07	-2.10114	3.8772	0.0489462	0.883433
1112	Hmgn1	2.18814e-16	-2.77014e-07	-2.09975	3.87007	0.0491544	0.884479
3851	Lmo4	2.1864e-16	-2.76927e-07	-2.09855	3.8639	0.0493356	0.885033
2311	Lmnb1	2.18545e-16	-2.7688e-07	-2.09789	3.86054	0.0494345	0.884112
2570	Vars	2.18469e-16	-2.76842e-07	-2.09737	3.85786	0.0495134	0.882839
1607	Arrb2	2.18315e-16	-2.76765e-07	-2.09631	3.85243	0.0496739	0.883024
4481	Churc1	2.18176e-16	-2.76696e-07	-2.09535	3.84752	0.0498195	0.882946
2651	Sri	2.1805e-16	-2.76633e-07	-2.09448	3.84307	0.0499521	0.882637
1718	Cenpp	2.17941e-16	-2.76579e-07	-2.09373	3.83924	0.0500663	0.882006
2758	Lgals3bp	2.17825e-16	-2.76521e-07	-2.09293	3.83515	0.0501884	0.881518
1555	Rap2a	2.17664e-16	-2.76441e-07	-2.09182	3.8295	0.0503581	0.881866
3395	Arl6ip1	2.17605e-16	-2.76411e-07	-2.09141	3.82741	0.0504206	0.880342
3089	Ddx39b	2.17334e-16	-2.76276e-07	-2.08954	3.81789	0.0507079	0.882738
968	Idh1	2.17018e-16	-2.76118e-07	-2.08736	3.8068	0.051045	0.885984
2975	AB124611	2.1678e-16	-2.75999e-07	-2.08571	3.79844	0.0513005	0.8878
22	Hnrnpab	2.16757e-16	-2.75988e-07	-2.08555	3.79764	0.0513247	0.885615
5223	Lsm2	2.16052e-16	-2.75635e-07	-2.08066	3.77297	0.052087	0.89614
1131	1700020L24Rik	2.15982e-16	-2.756e-07	-2.08018	3.77053	0.0521632	0.894835
4288	Rps14	2.15866e-16	-2.75542e-07	-2.07937	3.76648	0.0522895	0.894394
3252	Glipr2	2.15728e-16	-2.75472e-07	-2.07841	3.76166	0.0524404	0.894375
4799	Myl12a	2.15244e-16	-2.7523e-07	-2.07506	3.74482	0.0529714	0.90082
3385	Bri3	2.14823e-16	-2.75018e-07	-2.07213	3.73018	0.0534376	0.906129
5002	Tnfaip8	2.13824e-16	-2.74515e-07	-2.06516	3.69558	0.0545569	0.922451
3400	Nrm	2.13766e-16	-2.74485e-07	-2.06475	3.69354	0.0546236	0.920932
4897	Zfp91	2.13625e-16	-2.74414e-07	-2.06377	3.68868	0.0547831	0.920982
2419	Pitpna	2.13617e-16	-2.7441e-07	-2.06371	3.6884	0.054792	0.918508
860	Nsd2	2.13515e-16	-2.74359e-07	-2.063	3.68488	0.054908	0.917837
1205	Cdc20	2.13328e-16	-2.74264e-07	-2.0617	3.67843	0.0551206	0.918782
184	Samd1	2.13152e-16	-2.74175e-07	-2.06046	3.67235	0.0553221	0.919534
3792	Cdt1	2.12891e-16	-2.74044e-07	-2.05864	3.66338	0.0556206	0.921892
3959	Lamtor4	2.12812e-16	-2.74003e-07	-2.05808	3.66065	0.055712	0.920813
3581	Gyg	2.12766e-16	-2.73981e-07	-2.05777	3.6591	0.0557639	0.919089
3308	Rab6a	2.12375e-16	-2.73782e-07	-2.05502	3.64564	0.0562163	0.923957
1992	Gm42418	2.12353e-16	-2.73771e-07	-2.05487	3.64488	0.0562419	0.921804
1214	Ms4a4b	2.12244e-16	-2.73716e-07	-2.0541	3.64114	0.0563684	0.92131
5577	Nin	2.12112e-16	-2.73649e-07	-2.05318	3.63663	0.0565212	0.921249
4195	Slbp	2.12058e-16	-2.73622e-07	-2.0528	3.63475	0.056585	0.919741
2765	Mrpl33	2.12016e-16	-2.736e-07	-2.05251	3.63332	0.0566338	0.917998
912	Ugdh	2.11898e-16	-2.73541e-07	-2.05168	3.62929	0.0567709	0.917692
4221	Ldha	2.11648e-16	-2.73414e-07	-2.04993	3.62074	0.0570636	0.919896
2226	Ifi203	2.11359e-16	-2.73267e-07	-2.04789	3.61084	0.0574041	0.922858
4304	Spc25	2.11209e-16	-2.73191e-07	-2.04684	3.60573	0.0575807	0.923174
5382	Ptpre	2.11183e-16	-2.73177e-07	-2.04665	3.60482	0.0576123	0.921171
5401	Atp5g2	2.10971e-16	-2.7307e-07	-2.04516	3.5976	0.0578631	0.922673
3261	Pa2g4	2.10737e-16	-2.72951e-07	-2.04352	3.58962	0.0581415	0.924607
2869	Ctsw	2.10535e-16	-2.72848e-07	-2.0421	3.58276	0.058382	0.92593
1933	Hist1h1b	2.10314e-16	-2.72735e-07	-2.04053	3.57522	0.0586477	0.927642
4266	Smc3	2.10036e-16	-2.72594e-07	-2.03858	3.56578	0.0589819	0.930427
5597	Cyb5r4	2.0982e-16	-2.72484e-07	-2.03705	3.55844	0.0592435	0.932055
1432	Tnfrsf21	2.09691e-16	-2.72418e-07	-2.03614	3.55409	0.0593989	0.932008
4412	Gmnn	2.09331e-16	-2.72234e-07	-2.0336	3.5419	0.059837	0.936385
469	Ogfrl1	2.09152e-16	-2.72143e-07	-2.03233	3.53582	0.0600565	0.937327
5048	Bcl11b	2.08954e-16	-2.72041e-07	-2.03093	3.52913	0.0602995	0.938631
2386	Nqo2	2.08946e-16	-2.72037e-07	-2.03087	3.52886	0.0603092	0.936305
2526	Sf3a1	2.08718e-16	-2.71921e-07	-2.02926	3.52118	0.0605893	0.938177
4992	Ppp3ca	2.0858e-16	-2.7185e-07	-2.02828	3.51651	0.0607602	0.938355
2173	Inhba	2.08493e-16	-2.71805e-07	-2.02766	3.51358	0.0608678	0.937556
969	Atp6v0b	2.08292e-16	-2.71702e-07	-2.02623	3.5068	0.0611174	0.938941
5458	Copz1	2.08173e-16	-2.71641e-07	-2.02539	3.50281	0.0612649	0.938758
806	Nxn	2.073e-16	-2.71193e-07	-2.01919	3.47348	0.0623601	0.953057
2556	Ostf1	2.07265e-16	-2.71176e-07	-2.01895	3.47233	0.0624033	0.951246
1883	Gbe1	2.06795e-16	-2.70934e-07	-2.0156	3.4566	0.0629998	0.957857
5815	Eef2	2.06788e-16	-2.7093e-07	-2.01554	3.45634	0.0630097	0.955539
3246	Sumo2	2.06641e-16	-2.70854e-07	-2.0145	3.45143	0.063197	0.955915
1100	Tpt1	2.06628e-16	-2.70848e-07	-2.01441	3.45101	0.0632131	0.953707
3724	Lat	2.06491e-16	-2.70777e-07	-2.01343	3.44643	0.0633887	0.95391
1855	Tmem216	2.06442e-16	-2.70752e-07	-2.01308	3.44479	0.0634516	0.952422
3450	Gm21188	2.06428e-16	-2.70745e-07	-2.01298	3.44432	0.0634696	0.950268
5732	Vsir	2.05657e-16	-2.70347e-07	-2.00747	3.41864	0.0644642	0.962708
2132	Mtm1	2.05292e-16	-2.70158e-07	-2.00487	3.40652	0.0649392	0.967348
950	Clint1	2.04859e-16	-2.69934e-07	-2.00176	3.39216	0.0655069	0.97334
2495	Irf2bp2	2.0441e-16	-2.69702e-07	-1.99855	3.37733	0.0660989	0.979663
5802	Psmb10	2.04292e-16	-2.69641e-07	-1.9977	3.37341	0.0662563	0.979528
2273	Rpl12	2.04016e-16	-2.69497e-07	-1.99572	3.36429	0.0666242	0.982498
2175	mt-Co3	2.03908e-16	-2.69442e-07	-1.99494	3.36076	0.0667674	0.982149
3846	Ncam1	2.03857e-16	-2.69415e-07	-1.99458	3.35907	0.0668359	0.980704
1854	Anxa5	2.03464e-16	-2.69211e-07	-1.99175	3.34612	0.0673636	0.985989
5743	Mpc2	2.03104e-16	-2.69023e-07	-1.98916	3.33428	0.0678499	0.990643
148	F13a1	2.02983e-16	-2.68961e-07	-1.98829	3.33032	0.0680137	0.990575
4585	Rps4x	2.02951e-16	-2.68944e-07	-1.98806	3.32927	0.0680572	0.988762
5363	Ffar2	2.02889e-16	-2.68912e-07	-1.98761	3.32726	0.0681404	0.987532
464	Agpat2	2.02821e-16	-2.68876e-07	-1.98712	3.32501	0.0682336	0.986453
3226	Gpsm3	2.02319e-16	-2.68615e-07	-1.9835	3.30856	0.0689199	0.993932
3156	Cldn15	2.02225e-16	-2.68566e-07	-1.98282	3.3055	0.0690482	0.993349
3812	Cbx5	2.01886e-16	-2.68389e-07	-1.98037	3.29442	0.0695155	0.997632
1370	Bcl2	2.01494e-16	-2.68184e-07	-1.97753	3.28163	0.0700591	1
710	Pmf1	2.01421e-16	-2.68146e-07	-1.97701	3.27928	0.0701596	1
2261	Ywhaq	2.00969e-16	-2.67909e-07	-1.97373	3.26457	0.0707917	1
1164	Cdca5	2.00946e-16	-2.67897e-07	-1.97356	3.26381	0.0708246	1
3936	Ncoa4	2.00854e-16	-2.67849e-07	-1.9729	3.26084	0.0709529	1
4865	Tm2d2	2.00521e-16	-2.67674e-07	-1.97048	3.25002	0.0714225	1
3723	Hist2h2ac	1.99975e-16	-2.67388e-07	-1.96652	3.23236	0.0721964	1
4301	Serbp1	1.99754e-16	-2.67272e-07	-1.96491	3.2252	0.0725127	1
529	Actr3	1.99636e-16	-2.6721e-07	-1.96406	3.22142	0.0726806	1
4944	Clic1	1.99593e-16	-2.67187e-07	-1.96374	3.22002	0.0727426	1
3504	Lbp	1.99593e-16	-2.67187e-07	-1.96374	3.22001	0.0727434	1
2176	Tsfm	1.99463e-16	-2.67119e-07	-1.96279	3.21582	0.0729295	1
1433	Ube2f	1.99435e-16	-2.67104e-07	-1.96259	3.21492	0.0729699	1
4531	Hmmr	1.99339e-16	-2.67053e-07	-1.96189	3.21183	0.0731079	1
93	Mrps23	1.99309e-16	-2.67038e-07	-1.96168	3.21087	0.0731505	1
2734	Sf3b6	1.99243e-16	-2.67003e-07	-1.96119	3.20872	0.0732468	1
3126	Hells	1.98963e-16	-2.66855e-07	-1.95915	3.19971	0.0736512	1
5028	Tuba1c	1.98898e-16	-2.66821e-07	-1.95868	3.19764	0.0737445	1
215	Rfc5	1.98719e-16	-2.66727e-07	-1.95737	3.19188	0.0740048	1
250	Sp140	1.98303e-16	-2.66508e-07	-1.95434	3.17854	0.0746113	1
5198	Atxn10	1.98092e-16	-2.66396e-07	-1.95279	3.17177	0.0749211	1
5655	1810037I17Rik	1.9786e-16	-2.66273e-07	-1.95109	3.16435	0.0752625	1
2286	Rps15	1.97594e-16	-2.66133e-07	-1.94915	3.15585	0.0756552	1
3146	Ms4a6c	1.96713e-16	-2.65666e-07	-1.94269	3.12776	0.0769694	1
190	4930438A08Rik	1.96514e-16	-2.65561e-07	-1.94123	3.12145	0.0772681	1
274	Tcp11l2	1.96386e-16	-2.65492e-07	-1.94028	3.11737	0.0774615	1
2424	Rpl14	1.96308e-16	-2.65451e-07	-1.93971	3.11489	0.0775797	1
664	Fam107b	1.9619e-16	-2.65388e-07	-1.93884	3.11115	0.0777578	1
5694	Actb	1.96148e-16	-2.65366e-07	-1.93854	3.10983	0.0778209	1
885	Mrpl58	1.9584e-16	-2.65202e-07	-1.93626	3.10005	0.07829	1
4912	Rbx1	1.95737e-16	-2.65148e-07	-1.93551	3.09681	0.0784457	1
1826	Lcp1	1.95663e-16	-2.65108e-07	-1.93496	3.09446	0.0785591	1
837	Rad50	1.9559e-16	-2.65069e-07	-1.93443	3.09215	0.0786706	1
2634	Rps20	1.95077e-16	-2.64796e-07	-1.93065	3.07597	0.0794573	1
4101	Osbpl9	1.94813e-16	-2.64655e-07	-1.9287	3.06765	0.079865	1
4063	Ndufb7	1.94526e-16	-2.64502e-07	-1.92657	3.0586	0.0803111	1
3075	Actl6a	1.94502e-16	-2.64489e-07	-1.92639	3.05785	0.0803481	1
1815	Impdh2	1.94491e-16	-2.64483e-07	-1.92631	3.05749	0.0803656	1
2374	Arpc5	1.94333e-16	-2.64398e-07	-1.92514	3.05253	0.0806117	1
5381	Fn1	1.94289e-16	-2.64375e-07	-1.92482	3.05116	0.0806793	1
312	Slc31a2	1.94103e-16	-2.64276e-07	-1.92344	3.04532	0.0809704	1
1017	Reep4	1.93776e-16	-2.64101e-07	-1.92102	3.03506	0.0814838	1
4361	Mmp9	1.93653e-16	-2.64035e-07	-1.92011	3.03122	0.0816764	1
602	Lamtor2	1.93213e-16	-2.63799e-07	-1.91684	3.01744	0.0823732	1
2368	Ranbp9	1.93159e-16	-2.6377e-07	-1.91645	3.01578	0.082458	1
395	Snrpd2	1.93028e-16	-2.637e-07	-1.91547	3.01168	0.0826665	1
4669	Cfp	1.92845e-16	-2.63602e-07	-1.91411	3.00597	0.0829582	1
1327	Igtp	1.92832e-16	-2.63594e-07	-1.91401	3.00556	0.0829792	1
2477	Foxm1	1.92645e-16	-2.63494e-07	-1.91262	2.99972	0.0832787	1
5843	Nfam1	1.92158e-16	-2.63232e-07	-1.909	2.9846	0.08406	1
4323	Rgs18	1.91621e-16	-2.62943e-07	-1.905	2.96794	0.08493	1
4433	Sptlc2	1.91549e-16	-2.62904e-07	-1.90446	2.96569	0.0850482	1
1744	Slc29a1	1.91198e-16	-2.62715e-07	-1.90184	2.95483	0.0856212	1
3384	Dnajc15	1.9105e-16	-2.62635e-07	-1.90073	2.95027	0.0858631	1
3620	Anxa11	1.90988e-16	-2.62601e-07	-1.90027	2.94836	0.0859648	1
4850	Plod3	1.90839e-16	-2.62521e-07	-1.89915	2.94375	0.0862104	1
2101	Esco2	1.90632e-16	-2.62409e-07	-1.89761	2.93738	0.086551	1
3236	B2m	1.90188e-16	-2.62169e-07	-1.89428	2.9237	0.0872876	1
4843	Me2	1.89862e-16	-2.61992e-07	-1.89183	2.91368	0.0878313	1
1462	Tmem40	1.89708e-16	-2.61909e-07	-1.89068	2.90896	0.0880887	1
3888	Cenpe	1.8954e-16	-2.61817e-07	-1.88942	2.90381	0.0883703	1
5836	Prdx6	1.89432e-16	-2.61759e-07	-1.88861	2.90051	0.0885514	1
4077	Soat1	1.89239e-16	-2.61654e-07	-1.88716	2.8946	0.0888766	1
3517	Brd9	1.89127e-16	-2.61593e-07	-1.88631	2.89116	0.0890665	1
4375	Rad21	1.89014e-16	-2.61532e-07	-1.88546	2.88771	0.0892575	1
3610	Nfe2l2	1.88862e-16	-2.61449e-07	-1.88432	2.88309	0.089514	1
1939	Atp6v1b2	1.88487e-16	-2.61245e-07	-1.8815	2.87165	0.0901525	1
1062	Pdap1	1.88324e-16	-2.61156e-07	-1.88027	2.86667	0.0904316	1
751	Arl11	1.88223e-16	-2.61101e-07	-1.87951	2.8636	0.0906043	1
5482	Cstb	1.88045e-16	-2.61004e-07	-1.87817	2.8582	0.0909092	1
2672	Tpm3	1.87431e-16	-2.60669e-07	-1.87353	2.83956	0.0919691	1
5469	Clec4a2	1.87206e-16	-2.60546e-07	-1.87182	2.83274	0.0923605	1
4544	Fgd4	1.87206e-16	-2.60546e-07	-1.87182	2.83274	0.0923605	1
345	Rpl35	1.87149e-16	-2.60515e-07	-1.87139	2.83102	0.0924597	1
206	Nadk	1.86927e-16	-2.60394e-07	-1.86971	2.82431	0.0928468	1
1039	Sgk3	1.86888e-16	-2.60372e-07	-1.86942	2.82313	0.0929148	1
2018	Pfn1	1.86604e-16	-2.60217e-07	-1.86726	2.81455	0.0934131	1
362	Pld4	1.86082e-16	-2.59931e-07	-1.8633	2.79884	0.0943328	1
1150	H2-T22	1.85885e-16	-2.59822e-07	-1.8618	2.7929	0.0946829	1
4770	Rpl37a	1.85807e-16	-2.5978e-07	-1.86121	2.79056	0.0948211	1
1794	Aurka	1.85796e-16	-2.59773e-07	-1.86113	2.79023	0.0948409	1
1565	Rnf126	1.8535e-16	-2.59528e-07	-1.85773	2.77684	0.0956365	1
4553	Suz12	1.85187e-16	-2.59439e-07	-1.8565	2.77198	0.0959275	1
1357	Rps11	1.85097e-16	-2.59389e-07	-1.85581	2.76929	0.0960888	1
894	B230208H11Rik	1.84781e-16	-2.59215e-07	-1.8534	2.75982	0.0966593	1
5499	Bub1b	1.84745e-16	-2.59195e-07	-1.85313	2.75876	0.0967234	1
3990	Ceacam1	1.84539e-16	-2.59082e-07	-1.85156	2.75262	0.0970955	1
5534	Arf6	1.84518e-16	-2.5907e-07	-1.8514	2.75199	0.0971336	1
5197	Pcna	1.84495e-16	-2.59058e-07	-1.85122	2.7513	0.0971751	1
1987	Ddx39	1.84139e-16	-2.58861e-07	-1.8485	2.74068	0.0978233	1
2091	Tyrobp	1.83057e-16	-2.58262e-07	-1.84021	2.70856	0.0998111	1
4350	Nap1l1	1.83032e-16	-2.58248e-07	-1.84002	2.70783	0.099857	1
3992	Fam241a	1.82668e-16	-2.58047e-07	-1.83722	2.69706	0.100533	1
4379	Ifi47	1.82584e-16	-2.58e-07	-1.83658	2.69458	0.10069	1
2042	Clec12a	1.82546e-16	-2.57979e-07	-1.83629	2.69348	0.10076	1
5307	Fam49b	1.82522e-16	-2.57966e-07	-1.83611	2.69276	0.100805	1
5400	AW112010	1.82476e-16	-2.5794e-07	-1.83575	2.69141	0.100891	1
720	Ucp2	1.82227e-16	-2.57802e-07	-1.83384	2.68408	0.101356	1
38	Arid3a	1.82201e-16	-2.57788e-07	-1.83364	2.68331	0.101405	1
269	Ggh	1.82187e-16	-2.57779e-07	-1.83353	2.68288	0.101432	1
73	E2f2	1.82158e-16	-2.57764e-07	-1.83331	2.68204	0.101486	1
5516	0610030E20Rik	1.81953e-16	-2.57649e-07	-1.83173	2.676	0.101872	1
5748	Atp2a3	1.81696e-16	-2.57506e-07	-1.82975	2.66844	0.102356	1
3631	Ifitm2	1.81684e-16	-2.575e-07	-1.82966	2.66809	0.102379	1
3932	Hprt	1.811e-16	-2.57174e-07	-1.82515	2.65098	0.103486	1
3798	Slc25a24	1.80976e-16	-2.57105e-07	-1.82419	2.64733	0.103724	1
1362	Tifab	1.80551e-16	-2.56868e-07	-1.82091	2.63492	0.104537	1
4712	Ywhag	1.80538e-16	-2.56861e-07	-1.82081	2.63455	0.104562	1
2912	Rac2	1.79975e-16	-2.56546e-07	-1.81645	2.61815	0.105648	1
5384	2025-09-01	1.79661e-16	-2.5637e-07	-1.81402	2.60901	0.106258	1
2255	Rps15a	1.79224e-16	-2.56124e-07	-1.81062	2.59632	0.107112	1
4241	Snrnp25	1.7897e-16	-2.55982e-07	-1.80865	2.58898	0.10761	1
383	Ndufs4	1.78958e-16	-2.55975e-07	-1.80855	2.58862	0.107634	1
3033	Myl6	1.78784e-16	-2.55877e-07	-1.8072	2.58359	0.107976	1
2470	Ndufa13	1.78682e-16	-2.5582e-07	-1.80641	2.58066	0.108177	1
4160	Klre1	1.78631e-16	-2.55791e-07	-1.80601	2.57917	0.108278	1
591	Pkm	1.78401e-16	-2.55662e-07	-1.80421	2.57253	0.108734	1
4292	Cenpl	1.78319e-16	-2.55615e-07	-1.80358	2.57017	0.108896	1
2836	Cdk4	1.77953e-16	-2.55409e-07	-1.80072	2.55964	0.109624	1
1526	Cmpk1	1.77723e-16	-2.55279e-07	-1.79893	2.55302	0.110084	1
4189	Rab31	1.77688e-16	-2.5526e-07	-1.79865	2.55201	0.110154	1
4228	Rbm3	1.77452e-16	-2.55127e-07	-1.79681	2.54524	0.110627	1
377	Atg101	1.77373e-16	-2.55082e-07	-1.79619	2.54298	0.110786	1
3321	Nsmce1	1.77352e-16	-2.5507e-07	-1.79603	2.54237	0.110828	1
922	Ndufv2	1.77307e-16	-2.55045e-07	-1.79568	2.54109	0.110918	1
4459	Skap1	1.76961e-16	-2.54849e-07	-1.79297	2.53118	0.111617	1
2047	Ckap2	1.76925e-16	-2.54829e-07	-1.79269	2.53016	0.111689	1
2841	Lst1	1.76455e-16	-2.54563e-07	-1.78901	2.51674	0.112643	1
3030	Aspm	1.76439e-16	-2.54554e-07	-1.78888	2.51628	0.112676	1
4571	Mis18bp1	1.76376e-16	-2.54518e-07	-1.78838	2.51447	0.112806	1
3526	Rps10	1.76094e-16	-2.54358e-07	-1.78617	2.50643	0.113383	1
1143	Dut	1.75559e-16	-2.54054e-07	-1.78196	2.49122	0.114483	1
5010	Bex3	1.75442e-16	-2.53988e-07	-1.78105	2.48791	0.114724	1
818	Tsc22d2	1.75339e-16	-2.53929e-07	-1.78023	2.48499	0.114937	1
2228	Eif1ad	1.75078e-16	-2.53781e-07	-1.77818	2.47761	0.115478	1
1600	Ebi3	1.74722e-16	-2.53577e-07	-1.77537	2.46752	0.116221	1
812	Tmcc1	1.74409e-16	-2.53399e-07	-1.7729	2.45869	0.116876	1
4313	Flot1	1.74223e-16	-2.53293e-07	-1.77143	2.45345	0.117267	1
1363	Lgmn	1.74147e-16	-2.5325e-07	-1.77083	2.45133	0.117426	1
4423	Lsm5	1.74093e-16	-2.53218e-07	-1.7704	2.44979	0.117541	1
2951	Prc1	1.73966e-16	-2.53146e-07	-1.7694	2.44623	0.117808	1
1653	Ctbp1	1.7355e-16	-2.52908e-07	-1.76611	2.43455	0.118688	1
608	Cdk2	1.7352e-16	-2.52891e-07	-1.76586	2.4337	0.118753	1
4933	Rpl18	1.73176e-16	-2.52694e-07	-1.76313	2.42405	0.119486	1
1910	Gca	1.73046e-16	-2.52619e-07	-1.7621	2.42042	0.119763	1
35	Fam96a	1.72988e-16	-2.52586e-07	-1.76165	2.4188	0.119887	1
1828	Siva1	1.72838e-16	-2.525e-07	-1.76046	2.41461	0.120208	1
1561	Saraf	1.72523e-16	-2.52319e-07	-1.75795	2.40582	0.120885	1
4346	Hk3	1.72289e-16	-2.52184e-07	-1.75609	2.39928	0.121391	1
5651	Cyfip2	1.72219e-16	-2.52144e-07	-1.75553	2.39734	0.121542	1
629	Gpi1	1.72066e-16	-2.52056e-07	-1.75431	2.39307	0.121874	1
508	Rpl36	1.7206e-16	-2.52053e-07	-1.75427	2.39293	0.121885	1
4343	Bbip1	1.71608e-16	-2.51793e-07	-1.75067	2.38037	0.122869	1
4016	Trim59	1.71484e-16	-2.51721e-07	-1.74967	2.37692	0.12314	1
1361	Phf10	1.71058e-16	-2.51475e-07	-1.74627	2.36514	0.124073	1
3222	Aldoa	1.71022e-16	-2.51454e-07	-1.74598	2.36412	0.124154	1
5249	Ppih	1.70615e-16	-2.51219e-07	-1.74272	2.35288	0.125052	1
3186	Ncf4	1.70379e-16	-2.51083e-07	-1.74084	2.34639	0.125573	1
1814	Rabgap1l	1.70295e-16	-2.51034e-07	-1.74017	2.34408	0.12576	1
422	Ly86	1.70173e-16	-2.50963e-07	-1.73919	2.34073	0.126031	1
4846	Rpl5	1.7009e-16	-2.50915e-07	-1.73852	2.33843	0.126216	1
2115	Kif2c	1.69698e-16	-2.50688e-07	-1.73537	2.32766	0.127093	1
2699	Rps7	1.69406e-16	-2.50518e-07	-1.73302	2.31966	0.127748	1
5468	Glud1	1.69137e-16	-2.50362e-07	-1.73086	2.31231	0.128353	1
2296	Rpl27	1.68764e-16	-2.50145e-07	-1.72786	2.30211	0.129198	1
2195	6430548M08Rik	1.6876e-16	-2.50142e-07	-1.72783	2.302	0.129207	1
4551	Card19	1.68504e-16	-2.49994e-07	-1.72576	2.29503	0.129789	1
3333	Fabp5	1.68366e-16	-2.49913e-07	-1.72465	2.29128	0.130103	1
1072	Supt16	1.68193e-16	-2.49812e-07	-1.72325	2.28656	0.130498	1
3603	Cdc123	1.67696e-16	-2.49522e-07	-1.71923	2.27306	0.13164	1
1577	Minos1	1.67471e-16	-2.4939e-07	-1.71741	2.26696	0.132159	1
4631	Trappc2l	1.67418e-16	-2.4936e-07	-1.71699	2.26555	0.132279	1
337	Ppp1ca	1.67406e-16	-2.49352e-07	-1.71689	2.26522	0.132308	1
1372	Smpdl3a	1.6712e-16	-2.49185e-07	-1.71457	2.25747	0.132971	1
3417	Dek	1.66851e-16	-2.49027e-07	-1.71239	2.25021	0.133596	1
5039	Rpl3	1.66739e-16	-2.48962e-07	-1.71148	2.24721	0.133855	1
2037	Myo1f	1.66691e-16	-2.48933e-07	-1.71109	2.24591	0.133968	1
2594	R3hdm4	1.66572e-16	-2.48863e-07	-1.71012	2.2427	0.134247	1
4072	Kif23	1.66572e-16	-2.48863e-07	-1.71012	2.2427	0.134247	1
2501	Rgs12	1.66536e-16	-2.48842e-07	-1.70983	2.24172	0.134331	1
993	Rps19	1.66427e-16	-2.48778e-07	-1.70894	2.23879	0.134586	1
1250	Msra	1.66362e-16	-2.4874e-07	-1.70841	2.23704	0.134739	1
1035	Riok3	1.65856e-16	-2.48443e-07	-1.7043	2.22346	0.135928	1
4856	Knl1	1.65845e-16	-2.48437e-07	-1.70421	2.22318	0.135953	1
1981	Snrpd1	1.6583e-16	-2.48427e-07	-1.70408	2.22276	0.13599	1
2099	Ppia	1.65814e-16	-2.48418e-07	-1.70396	2.22234	0.136027	1
630	Emb	1.65258e-16	-2.4809e-07	-1.69942	2.20745	0.137346	1
2552	Thrap3	1.651e-16	-2.47997e-07	-1.69813	2.20324	0.137721	1
718	Bhlhe40	1.64773e-16	-2.47804e-07	-1.69546	2.19451	0.138503	1
3039	Snrpf	1.64743e-16	-2.47786e-07	-1.69521	2.19371	0.138575	1
5727	Eef1g	1.64662e-16	-2.47738e-07	-1.69455	2.19156	0.138769	1
2160	Psmb9	1.64539e-16	-2.47666e-07	-1.69355	2.18829	0.139064	1
2026	Rbbp4	1.64534e-16	-2.47663e-07	-1.6935	2.18815	0.139076	1
682	Ctdspl2	1.6435e-16	-2.47554e-07	-1.692	2.18326	0.139519	1
164	Ptpn7	1.64164e-16	-2.47444e-07	-1.69047	2.17832	0.139968	1
4726	Fpr2	1.64127e-16	-2.47422e-07	-1.69017	2.17734	0.140056	1
5281	Rfc2	1.64097e-16	-2.47404e-07	-1.68992	2.17654	0.140129	1
472	Mboat7	1.63983e-16	-2.47337e-07	-1.68899	2.17353	0.140404	1
4789	Rad51	1.63882e-16	-2.47277e-07	-1.68816	2.17086	0.140648	1
3688	Ckap4	1.63699e-16	-2.47169e-07	-1.68667	2.16602	0.141091	1
2900	Tulp4	1.63617e-16	-2.4712e-07	-1.68599	2.16384	0.141291	1
4470	Ptma	1.63603e-16	-2.47112e-07	-1.68588	2.16348	0.141324	1
5000	Uhrf1bp1l	1.6337e-16	-2.46973e-07	-1.68396	2.1573	0.141894	1
3746	Dtymk	1.63148e-16	-2.46841e-07	-1.68213	2.15144	0.142436	1
2446	Cybb	1.63036e-16	-2.46775e-07	-1.68121	2.1485	0.142709	1
2905	Atp5d	1.62938e-16	-2.46716e-07	-1.6804	2.1459	0.142951	1
4336	Lyst	1.62662e-16	-2.46552e-07	-1.67813	2.13866	0.143628	1
5353	Rps27rt	1.6263e-16	-2.46533e-07	-1.67787	2.13782	0.143706	1
2629	Rps18	1.62612e-16	-2.46522e-07	-1.67772	2.13733	0.143752	1
1804	Aes	1.62371e-16	-2.46379e-07	-1.67574	2.13102	0.144345	1
1809	Serpinb1a	1.6199e-16	-2.46152e-07	-1.67259	2.12102	0.14529	1
4363	Naaa	1.61556e-16	-2.45892e-07	-1.669	2.10967	0.146371	1
5402	Rps2	1.61481e-16	-2.45847e-07	-1.66838	2.10771	0.146558	1
5297	Triobp	1.61367e-16	-2.45779e-07	-1.66743	2.10474	0.146844	1
322	Snrpa1	1.60878e-16	-2.45486e-07	-1.66338	2.09199	0.148073	1
1821	Igsf6	1.60418e-16	-2.4521e-07	-1.65956	2.08005	0.149235	1
2242	Ssrp1	1.60315e-16	-2.45148e-07	-1.6587	2.07737	0.149497	1
1943	Gnas	1.59965e-16	-2.44938e-07	-1.65579	2.06832	0.150387	1
3206	Ifitm3	1.59672e-16	-2.44762e-07	-1.65336	2.06076	0.151135	1
3967	Pou2f1	1.59553e-16	-2.4469e-07	-1.65236	2.05767	0.151442	1
5072	Degs1	1.59433e-16	-2.44618e-07	-1.65136	2.05459	0.151748	1
2915	Fbxo5	1.59365e-16	-2.44577e-07	-1.65079	2.05283	0.151924	1
4480	Fes	1.59212e-16	-2.44485e-07	-1.64952	2.0489	0.152316	1
4886	Rnf187	1.59037e-16	-2.44379e-07	-1.64806	2.0444	0.152767	1
1515	Magohb	1.58882e-16	-2.44286e-07	-1.64676	2.04042	0.153167	1
379	Plac8	1.58781e-16	-2.44224e-07	-1.64591	2.03781	0.153431	1
1542	Ubl3	1.58424e-16	-2.44008e-07	-1.64292	2.02865	0.154358	1
4592	Rps3	1.58346e-16	-2.43961e-07	-1.64227	2.02666	0.15456	1
1598	Ttf2	1.57579e-16	-2.43496e-07	-1.63584	2.00708	0.156567	1
1823	Etf1	1.57551e-16	-2.43479e-07	-1.6356	2.00636	0.15664	1
151	Dlst	1.57422e-16	-2.43401e-07	-1.63452	2.00308	0.15698	1
4218	Rpl23	1.57418e-16	-2.43399e-07	-1.63449	2.00299	0.156989	1
2448	Rps23	1.5741e-16	-2.43394e-07	-1.63441	2.00277	0.157012	1
5205	Aoah	1.57394e-16	-2.43384e-07	-1.63429	2.00238	0.157052	1
927	Ppp1cc	1.57067e-16	-2.43185e-07	-1.63153	1.99405	0.157918	1
2830	Lasp1	1.5705e-16	-2.43175e-07	-1.63139	1.99363	0.157962	1
5799	Frrs1	1.568e-16	-2.43023e-07	-1.62928	1.98727	0.158626	1
2346	Rpl38	1.5633e-16	-2.42736e-07	-1.62532	1.97538	0.159878	1
4426	Coro1a	1.56182e-16	-2.42646e-07	-1.62407	1.97166	0.160272	1
1439	Zyx	1.56167e-16	-2.42637e-07	-1.62394	1.97128	0.160312	1
3076	Arfgef1	1.56148e-16	-2.42626e-07	-1.62378	1.9708	0.160363	1
5793	Myh9	1.56124e-16	-2.42611e-07	-1.62358	1.97019	0.160428	1
3015	Rhou	1.55926e-16	-2.4249e-07	-1.6219	1.96519	0.160959	1
2896	Anapc5	1.558e-16	-2.42413e-07	-1.62084	1.96202	0.161298	1
861	Rps24	1.5545e-16	-2.42199e-07	-1.61788	1.95322	0.16224	1
3286	Cdk1	1.55352e-16	-2.42139e-07	-1.61705	1.95075	0.162506	1
354	Rpa1	1.55114e-16	-2.41993e-07	-1.61502	1.94477	0.163152	1
4244	Cox7c	1.55025e-16	-2.41938e-07	-1.61427	1.94255	0.163392	1
924	Myo9a	1.54828e-16	-2.41818e-07	-1.6126	1.93762	0.163927	1
4566	Htatsf1	1.54469e-16	-2.41597e-07	-1.60955	1.92863	0.164908	1
3661	Rpl39	1.54318e-16	-2.41504e-07	-1.60826	1.92486	0.165321	1
327	Aldh3b1	1.53673e-16	-2.41107e-07	-1.60277	1.90881	0.167095	1
5235	Txn1	1.53579e-16	-2.4105e-07	-1.60197	1.90648	0.167354	1
5131	Tfam	1.53394e-16	-2.40936e-07	-1.60039	1.9019	0.167866	1
4573	Cd28	1.52934e-16	-2.40651e-07	-1.59646	1.8905	0.169146	1
3599	Mgst2	1.52925e-16	-2.40646e-07	-1.59638	1.89028	0.16917	1
3214	Rab3d	1.52774e-16	-2.40552e-07	-1.59509	1.88654	0.169592	1
3490	Napsa	1.52728e-16	-2.40524e-07	-1.59469	1.88541	0.169721	1
2966	C3	1.52486e-16	-2.40374e-07	-1.59262	1.87943	0.170399	1
2927	Ankrd12	1.52319e-16	-2.4027e-07	-1.59118	1.87531	0.170868	1
3424	Arhgef39	1.51996e-16	-2.40071e-07	-1.58842	1.86739	0.171775	1
3930	Tank	1.51795e-16	-2.39945e-07	-1.58669	1.86243	0.172344	1
1354	Rpl21	1.51627e-16	-2.39841e-07	-1.58525	1.85833	0.172818	1
5189	Abca13	1.51607e-16	-2.39829e-07	-1.58508	1.85784	0.172874	1
1904	Hp1bp3	1.51495e-16	-2.39759e-07	-1.5841	1.85507	0.173194	1
2274	Ear2	1.51256e-16	-2.3961e-07	-1.58205	1.84924	0.173872	1
147	Hsp90aa1	1.51143e-16	-2.3954e-07	-1.58107	1.84647	0.174195	1
601	Ckap2l	1.51026e-16	-2.39467e-07	-1.58007	1.84362	0.174527	1
1351	Myo1g	1.5099e-16	-2.39445e-07	-1.57976	1.84275	0.174629	1
5165	Mapk3	1.50756e-16	-2.39299e-07	-1.57774	1.83703	0.1753	1
4734	Pole4	1.50665e-16	-2.39243e-07	-1.57696	1.83482	0.175559	1
5111	Vezf1	1.50561e-16	-2.39177e-07	-1.57605	1.83227	0.17586	1
4373	Snrnp40	1.50172e-16	-2.38934e-07	-1.57269	1.82283	0.176977	1
2017	Ap2a2	1.49956e-16	-2.388e-07	-1.57083	1.8176	0.1776	1
3102	Ndufb4	1.49922e-16	-2.38778e-07	-1.57053	1.81677	0.177698	1
1723	Abhd5	1.49841e-16	-2.38727e-07	-1.56982	1.81479	0.177935	1
4650	Capg	1.49771e-16	-2.38684e-07	-1.56923	1.81312	0.178135	1
1851	Pirb	1.4976e-16	-2.38677e-07	-1.56913	1.81284	0.178168	1
1204	Snx10	1.49752e-16	-2.38672e-07	-1.56906	1.81266	0.17819	1
1921	Ankrd10	1.49732e-16	-2.38659e-07	-1.56889	1.81217	0.178248	1
2199	Rbm8a	1.49023e-16	-2.38214e-07	-1.56273	1.79503	0.180315	1
196	Rcc1	1.48902e-16	-2.38139e-07	-1.56168	1.79214	0.180666	1
2358	Add3	1.48647e-16	-2.37978e-07	-1.55946	1.78598	0.181416	1
1649	Eri1	1.48523e-16	-2.379e-07	-1.55838	1.78302	0.181779	1
1539	Msrb2	1.4852e-16	-2.37898e-07	-1.55835	1.78294	0.181789	1
94	Timm10b	1.4847e-16	-2.37867e-07	-1.55792	1.78175	0.181934	1
4660	Cnp	1.48383e-16	-2.37812e-07	-1.55716	1.77965	0.182192	1
1298	Csnk2b	1.48324e-16	-2.37775e-07	-1.55664	1.77823	0.182367	1
1188	Nr4a2	1.47781e-16	-2.37432e-07	-1.55191	1.76523	0.183973	1
3726	Fignl1	1.4761e-16	-2.37325e-07	-1.55042	1.76117	0.184479	1
221	Exosc8	1.47329e-16	-2.37147e-07	-1.54796	1.75446	0.185317	1
3755	Vdac1	1.47051e-16	-2.36971e-07	-1.54552	1.74785	0.186147	1
5568	Ankle1	1.46695e-16	-2.36746e-07	-1.5424	1.7394	0.187215	1
563	Atad2b	1.46557e-16	-2.36658e-07	-1.54119	1.73611	0.187632	1
3889	Psma2	1.46551e-16	-2.36655e-07	-1.54114	1.73599	0.187648	1
2314	Rplp2	1.46038e-16	-2.36329e-07	-1.53663	1.72385	0.189198	1
4342	Lyl1	1.45963e-16	-2.36281e-07	-1.53597	1.72208	0.189425	1
341	Cd302	1.45717e-16	-2.36124e-07	-1.5338	1.71628	0.190173	1
5100	Pi16	1.45681e-16	-2.36101e-07	-1.53348	1.71543	0.190283	1
784	Psme1	1.45653e-16	-2.36083e-07	-1.53323	1.71476	0.190369	1
2639	Ndufa11	1.45578e-16	-2.36036e-07	-1.53258	1.71301	0.190595	1
1240	Rpl29	1.45049e-16	-2.35699e-07	-1.52791	1.70059	0.192211	1
3991	Trappc1	1.44981e-16	-2.35655e-07	-1.5273	1.69898	0.192422	1
703	Pglyrp1	1.44967e-16	-2.35646e-07	-1.52718	1.69865	0.192464	1
133	Usmg5	1.44865e-16	-2.35581e-07	-1.52629	1.69628	0.192775	1
4157	Itgb7	1.44734e-16	-2.35497e-07	-1.52512	1.69319	0.193181	1
3484	Rpl30	1.44624e-16	-2.35427e-07	-1.52415	1.69063	0.193518	1
4594	Nisch	1.44484e-16	-2.35338e-07	-1.52291	1.68736	0.193949	1
1102	Ndufa4	1.44429e-16	-2.35303e-07	-1.52243	1.68608	0.194118	1
500	Adss	1.44298e-16	-2.35218e-07	-1.52126	1.68301	0.194525	1
3307	Fam204a	1.44254e-16	-2.3519e-07	-1.52087	1.68199	0.19466	1
4369	Cbx1	1.44166e-16	-2.35134e-07	-1.52009	1.67994	0.194932	1
4356	Thy1	1.43323e-16	-2.34593e-07	-1.5126	1.66034	0.197557	1
347	Nfia	1.43177e-16	-2.34499e-07	-1.5113	1.65697	0.198013	1
4616	Gsn	1.43102e-16	-2.34451e-07	-1.51063	1.65523	0.198249	1
2245	Rpl19	1.42814e-16	-2.34265e-07	-1.50807	1.64858	0.199152	1
5259	Ets1	1.42765e-16	-2.34234e-07	-1.50763	1.64745	0.199306	1
3429	Ppm1b	1.42549e-16	-2.34094e-07	-1.5057	1.64247	0.199987	1
4344	Dnajc9	1.42489e-16	-2.34056e-07	-1.50517	1.64109	0.200176	1
229	Pxn	1.42473e-16	-2.34046e-07	-1.50503	1.64072	0.200226	1
814	Cebpd	1.42392e-16	-2.33993e-07	-1.5043	1.63884	0.200485	1
661	Tspo	1.42279e-16	-2.3392e-07	-1.50329	1.63624	0.200842	1
1760	Psmb3	1.42273e-16	-2.33916e-07	-1.50323	1.6361	0.200862	1
49	Ccdc125	1.42255e-16	-2.33905e-07	-1.50308	1.63571	0.200916	1
1594	Gm42047	1.42059e-16	-2.33778e-07	-1.50133	1.6312	0.201537	1
4367	Orc6	1.42054e-16	-2.33775e-07	-1.50128	1.63107	0.201555	1
5470	Skp2	1.41899e-16	-2.33675e-07	-1.49989	1.62752	0.202046	1
2974	Pura	1.41658e-16	-2.33519e-07	-1.49773	1.622	0.202814	1
3909	S100a6	1.41655e-16	-2.33517e-07	-1.49771	1.62193	0.202823	1
838	Olfml2b	1.4159e-16	-2.33475e-07	-1.49713	1.62045	0.203029	1
4107	Spg21	1.4157e-16	-2.33461e-07	-1.49694	1.61998	0.203095	1
2860	Sem1	1.41537e-16	-2.3344e-07	-1.49665	1.61922	0.2032	1
5413	Eef1b2	1.41314e-16	-2.33295e-07	-1.49464	1.61412	0.203914	1
5495	Ppp1r15b	1.41204e-16	-2.33224e-07	-1.49366	1.61162	0.204264	1
5083	Hnrnpa1	1.41182e-16	-2.3321e-07	-1.49346	1.61112	0.204334	1
3099	Eif3m	1.41049e-16	-2.33123e-07	-1.49226	1.60807	0.204763	1
5152	Tomm22	1.40982e-16	-2.3308e-07	-1.49167	1.60655	0.204977	1
387	Dbf4	1.40706e-16	-2.32901e-07	-1.48918	1.60027	0.205866	1
524	Dstn	1.40652e-16	-2.32866e-07	-1.4887	1.59905	0.206038	1
1695	Ppp1cb	1.40598e-16	-2.32831e-07	-1.48821	1.59782	0.206213	1
5417	Arhgdib	1.40355e-16	-2.32672e-07	-1.48602	1.59228	0.207	1
1947	Tacc3	1.39656e-16	-2.32216e-07	-1.47971	1.57647	0.209269	1
3081	Ngp	1.39624e-16	-2.32195e-07	-1.47942	1.57574	0.209375	1
5859	Mrgpra2b	1.39552e-16	-2.32149e-07	-1.47877	1.57414	0.209607	1
5080	Cpne3	1.38782e-16	-2.31645e-07	-1.4718	1.55681	0.212134	1
5757	Pola1	1.38683e-16	-2.3158e-07	-1.4709	1.55458	0.21246	1
2383	Syncrip	1.38672e-16	-2.31572e-07	-1.4708	1.55434	0.212496	1
3373	Slc25a11	1.38365e-16	-2.31371e-07	-1.46801	1.54747	0.21351	1
1399	Trbc1	1.38303e-16	-2.3133e-07	-1.46744	1.54607	0.213717	1
2166	Hpf1	1.38216e-16	-2.31273e-07	-1.46665	1.54413	0.214005	1
1724	Ncr1	1.38194e-16	-2.31258e-07	-1.46645	1.54364	0.214077	1
4689	Coa6	1.38171e-16	-2.31243e-07	-1.46624	1.54312	0.214153	1
3505	Sh3bgrl	1.37958e-16	-2.31103e-07	-1.46431	1.53838	0.214859	1
2924	Il6ra	1.37954e-16	-2.31101e-07	-1.46427	1.53829	0.214873	1
5140	Map1lc3a	1.37433e-16	-2.30757e-07	-1.45951	1.52668	0.216612	1
2889	Isy1	1.3728e-16	-2.30656e-07	-1.45811	1.52328	0.217124	1
4831	Csrp1	1.37072e-16	-2.30519e-07	-1.45622	1.51868	0.21782	1
2792	Aurkb	1.36946e-16	-2.30436e-07	-1.45506	1.51588	0.218244	1
2452	Anp32b	1.36837e-16	-2.30364e-07	-1.45407	1.51348	0.218609	1
5513	Rps3a1	1.36606e-16	-2.30211e-07	-1.45195	1.50837	0.219388	1
27	Tbrg1	1.36573e-16	-2.30189e-07	-1.45165	1.50764	0.219499	1
3425	B430306N03Rik	1.36551e-16	-2.30174e-07	-1.45145	1.50715	0.219574	1
5143	Lmo2	1.36529e-16	-2.3016e-07	-1.45124	1.50667	0.219649	1
1822	Crispld2	1.36495e-16	-2.30137e-07	-1.45093	1.50591	0.219764	1
4710	Bub3	1.36495e-16	-2.30137e-07	-1.45093	1.50591	0.219764	1
3734	Dok3	1.36383e-16	-2.30063e-07	-1.44991	1.50345	0.220142	1
13	Eef1a1	1.36245e-16	-2.29971e-07	-1.44864	1.5004	0.220611	1
3471	Dtl	1.36232e-16	-2.29963e-07	-1.44852	1.50011	0.220654	1
3210	Cep192	1.36201e-16	-2.29943e-07	-1.44824	1.49944	0.220757	1
3443	Cnn2	1.35975e-16	-2.29792e-07	-1.44616	1.49446	0.221526	1
3886	Tmem165	1.35725e-16	-2.29626e-07	-1.44386	1.48897	0.222376	1
24	Ube2d3	1.35553e-16	-2.29512e-07	-1.44228	1.48519	0.222964	1
5647	Pnkp	1.35291e-16	-2.29337e-07	-1.43986	1.47946	0.22386	1
3314	Lcorl	1.35289e-16	-2.29336e-07	-1.43985	1.47942	0.223865	1
1310	Ankrd54	1.35222e-16	-2.29292e-07	-1.43923	1.47796	0.224093	1
3849	Pclaf	1.35082e-16	-2.29198e-07	-1.43794	1.47489	0.224575	1
2525	Rps12-ps3	1.34978e-16	-2.29129e-07	-1.43698	1.47263	0.224932	1
5625	Tmem219	1.34941e-16	-2.29104e-07	-1.43664	1.47181	0.22506	1
2554	Cdc25b	1.34709e-16	-2.2895e-07	-1.4345	1.46677	0.225855	1
14	Sh3bgrl3	1.3469e-16	-2.28937e-07	-1.43432	1.46635	0.225922	1
3684	Rfc4	1.34676e-16	-2.28928e-07	-1.43419	1.46604	0.225971	1
4870	Snrpe	1.34348e-16	-2.28709e-07	-1.43116	1.45892	0.227102	1
510	Epb41l2	1.3416e-16	-2.28583e-07	-1.42942	1.45484	0.227752	1
989	Arpc5l	1.34047e-16	-2.28507e-07	-1.42837	1.45238	0.228147	1
1717	Esyt1	1.33984e-16	-2.28465e-07	-1.42779	1.45103	0.228363	1
255	Rab5b	1.33983e-16	-2.28464e-07	-1.42778	1.451	0.228368	1
2605	Lpgat1	1.33941e-16	-2.28436e-07	-1.42739	1.45009	0.228514	1
5629	Rpl15	1.33279e-16	-2.27992e-07	-1.42124	1.4358	0.23082	1
359	Ndufs6	1.33157e-16	-2.2791e-07	-1.4201	1.43315	0.231251	1
4105	Tinagl1	1.32715e-16	-2.27612e-07	-1.41599	1.42366	0.232801	1
4590	Ndufs5	1.32707e-16	-2.27607e-07	-1.41591	1.42348	0.232831	1
5136	1700047M11Rik	1.32387e-16	-2.27391e-07	-1.41293	1.41664	0.233958	1
2337	Ly6a	1.32275e-16	-2.27316e-07	-1.41188	1.41424	0.234355	1
5780	Rpl4	1.32049e-16	-2.27163e-07	-1.40976	1.4094	0.235155	1
900	Psmc6	1.31917e-16	-2.27074e-07	-1.40853	1.40659	0.235624	1
2756	BC028528	1.31343e-16	-2.26685e-07	-1.40315	1.39439	0.237666	1
4383	Asf1b	1.31146e-16	-2.26552e-07	-1.4013	1.3902	0.238371	1
1871	Rad51ap1	1.30946e-16	-2.26416e-07	-1.39943	1.38597	0.239086	1
846	Itgb2	1.30732e-16	-2.2627e-07	-1.39741	1.38143	0.239857	1
90	Rps16	1.30691e-16	-2.26243e-07	-1.39703	1.38058	0.240002	1
4919	Cenpc1	1.30488e-16	-2.26104e-07	-1.39511	1.37629	0.240734	1
3644	Ugcg	1.30307e-16	-2.25981e-07	-1.39341	1.37247	0.241387	1
3717	Rab1a	1.29845e-16	-2.25666e-07	-1.38904	1.36275	0.243062	1
2982	Ccl9	1.29423e-16	-2.25378e-07	-1.38505	1.35391	0.244595	1
315	Rtraf	1.29278e-16	-2.25279e-07	-1.38368	1.35089	0.245123	1
1755	Sgms2	1.29134e-16	-2.2518e-07	-1.38232	1.34788	0.245649	1
4814	Ptpn6	1.28536e-16	-2.2477e-07	-1.37664	1.33543	0.247842	1
3678	Rpl8	1.28502e-16	-2.24746e-07	-1.37631	1.3347	0.247971	1
4946	Gadd45a	1.28466e-16	-2.24722e-07	-1.37597	1.33397	0.248101	1
706	Ppp1r2	1.28414e-16	-2.24685e-07	-1.37547	1.33287	0.248295	1
5543	Fmc1	1.28389e-16	-2.24668e-07	-1.37524	1.33236	0.248386	1
4570	Pgam1	1.28384e-16	-2.24665e-07	-1.37519	1.33225	0.248405	1
5771	Rpl35a	1.28318e-16	-2.24619e-07	-1.37456	1.33089	0.248648	1
1332	Mettl9	1.27683e-16	-2.24182e-07	-1.36851	1.31775	0.250997	1
5540	Cxcr3	1.27665e-16	-2.2417e-07	-1.36834	1.31738	0.251062	1
590	Rpl18a	1.2762e-16	-2.24139e-07	-1.36791	1.31646	0.251229	1
82	Tpi1	1.27512e-16	-2.24064e-07	-1.36688	1.31422	0.251632	1
5264	Sqor	1.27157e-16	-2.23819e-07	-1.36349	1.30692	0.252953	1
688	Prtn3	1.26879e-16	-2.23626e-07	-1.36082	1.3012	0.253994	1
1765	Tagln2	1.26695e-16	-2.23499e-07	-1.35906	1.29744	0.254682	1
2684	Mapk13	1.26054e-16	-2.23055e-07	-1.3529	1.28435	0.257092	1
2953	Zfpm1	1.25992e-16	-2.23012e-07	-1.35231	1.28309	0.257326	1
4512	Dgat1	1.25599e-16	-2.22737e-07	-1.34851	1.27508	0.258816	1
1192	Gsr	1.25532e-16	-2.22691e-07	-1.34787	1.27372	0.25907	1
579	Ppil1	1.25462e-16	-2.22643e-07	-1.3472	1.27232	0.259333	1
4358	Acsl1	1.25381e-16	-2.22586e-07	-1.34641	1.27067	0.259642	1
2426	Rhog	1.2537e-16	-2.22578e-07	-1.3463	1.27044	0.259685	1
2922	Rps13	1.25247e-16	-2.22492e-07	-1.34512	1.26795	0.260151	1
5171	Elavl1	1.25201e-16	-2.2246e-07	-1.34467	1.26702	0.260327	1
5333	Sh3glb1	1.24946e-16	-2.22282e-07	-1.34221	1.26186	0.261299	1
4633	Asnsd1	1.24923e-16	-2.22266e-07	-1.34199	1.2614	0.261387	1
3855	Cenpx	1.24319e-16	-2.21844e-07	-1.33614	1.24924	0.263698	1
1203	Zfhx3	1.23925e-16	-2.21567e-07	-1.33231	1.24133	0.265215	1
2886	Nhsl2	1.23921e-16	-2.21564e-07	-1.33227	1.24125	0.26523	1
118	Eif3h	1.2362e-16	-2.21353e-07	-1.32935	1.23523	0.266393	1
4314	Gapt	1.23551e-16	-2.21304e-07	-1.32867	1.23385	0.26666	1
2407	Atp5b	1.23197e-16	-2.21055e-07	-1.32522	1.22679	0.268032	1
5332	Slc38a1	1.23055e-16	-2.20955e-07	-1.32384	1.22396	0.268584	1
2138	Chil3	1.22976e-16	-2.20899e-07	-1.32306	1.22239	0.268893	1
3706	Upf3b	1.22662e-16	-2.20677e-07	-1.31999	1.21615	0.270117	1
2035	Rpl37	1.22634e-16	-2.20658e-07	-1.31972	1.2156	0.270225	1
3794	Golim4	1.22354e-16	-2.20459e-07	-1.31697	1.21004	0.271324	1
2028	Vamp8	1.22323e-16	-2.20437e-07	-1.31667	1.20943	0.271445	1
5512	Actg1	1.22277e-16	-2.20405e-07	-1.31623	1.20853	0.271623	1
2404	Cfl1	1.22265e-16	-2.20396e-07	-1.31611	1.20829	0.27167	1
1875	Cst7	1.21975e-16	-2.20191e-07	-1.31327	1.20257	0.272808	1
4478	Acot9	1.21923e-16	-2.20154e-07	-1.31276	1.20155	0.273012	1
3770	Cpne2	1.21758e-16	-2.20036e-07	-1.31113	1.19828	0.273665	1
2345	Rps5	1.21703e-16	-2.19998e-07	-1.31059	1.19721	0.27388	1
2883	Snx9	1.21703e-16	-2.19997e-07	-1.31059	1.1972	0.273882	1
4986	Timm22	1.21618e-16	-2.19937e-07	-1.30975	1.19554	0.274216	1
114	Pank2	1.21606e-16	-2.19929e-07	-1.30963	1.1953	0.274264	1
236	Hmgb2	1.21569e-16	-2.19903e-07	-1.30928	1.19458	0.274408	1
2328	Snapc5	1.21207e-16	-2.19645e-07	-1.30571	1.18748	0.275839	1
874	Cdkn2c	1.20937e-16	-2.19453e-07	-1.30305	1.18219	0.276911	1
598	Klf7	1.20916e-16	-2.19437e-07	-1.30284	1.18177	0.276997	1
5725	Eif4b	1.20909e-16	-2.19433e-07	-1.30277	1.18164	0.277021	1
1750	Itga1	1.20751e-16	-2.1932e-07	-1.30121	1.17854	0.277653	1
3957	Rpl23a	1.20692e-16	-2.19278e-07	-1.30063	1.1774	0.277886	1
1307	Depdc1a	1.20248e-16	-2.18961e-07	-1.29623	1.16875	0.279658	1
3291	Vcl	1.19952e-16	-2.18749e-07	-1.2933	1.16301	0.280843	1
4652	Jmjd1c	1.19783e-16	-2.18628e-07	-1.29163	1.15974	0.281519	1
5428	Tcn2	1.19776e-16	-2.18623e-07	-1.29156	1.15961	0.281547	1
5813	Snx1	1.19739e-16	-2.18596e-07	-1.2912	1.15889	0.281696	1
769	Dna2	1.19698e-16	-2.18566e-07	-1.29078	1.15808	0.281864	1
5280	Pgls	1.19127e-16	-2.18157e-07	-1.28511	1.14707	0.284163	1
523	Uqcrb	1.18876e-16	-2.17976e-07	-1.28261	1.14224	0.285179	1
487	Nab2	1.18867e-16	-2.17969e-07	-1.28251	1.14206	0.285218	1
756	Smc6	1.18541e-16	-2.17734e-07	-1.27926	1.13581	0.28654	1
549	Lsm12	1.18522e-16	-2.17721e-07	-1.27907	1.13544	0.286617	1
3414	Rbbp7	1.18448e-16	-2.17667e-07	-1.27834	1.13403	0.286918	1
4472	Ltb4r1	1.18196e-16	-2.17485e-07	-1.27581	1.1292	0.287947	1
77	Rpl34	1.18057e-16	-2.17385e-07	-1.27442	1.12655	0.288513	1
193	Rac1	1.17881e-16	-2.17257e-07	-1.27266	1.12319	0.289232	1
3941	Nudt21	1.17866e-16	-2.17246e-07	-1.27251	1.1229	0.289295	1
4469	Eps15	1.17508e-16	-2.16987e-07	-1.26892	1.1161	0.290759	1
1625	Prr13	1.17258e-16	-2.16806e-07	-1.26641	1.11136	0.291786	1
5263	H3f3a	1.16706e-16	-2.16404e-07	-1.26085	1.10092	0.294065	1
3540	Mkrn1	1.16688e-16	-2.16391e-07	-1.26067	1.10058	0.29414	1
1846	Rpl27a	1.16332e-16	-2.16132e-07	-1.25708	1.09388	0.295613	1
1291	BC031181	1.16235e-16	-2.16061e-07	-1.2561	1.09205	0.296016	1
3582	Actr2	1.16231e-16	-2.16057e-07	-1.25605	1.09196	0.296037	1
1294	Akr1a1	1.16081e-16	-2.15948e-07	-1.25454	1.08915	0.296659	1
4751	Edf1	1.15879e-16	-2.158e-07	-1.25249	1.08537	0.2975	1
5785	Odc1	1.15721e-16	-2.15685e-07	-1.2509	1.08242	0.298158	1
5828	Slc50a1	1.15701e-16	-2.1567e-07	-1.25069	1.08204	0.298242	1
2437	Pold1	1.15696e-16	-2.15667e-07	-1.25064	1.08195	0.298263	1
2964	Il3ra	1.15538e-16	-2.15551e-07	-1.24904	1.07899	0.298924	1
996	Gas7	1.15505e-16	-2.15526e-07	-1.2487	1.07837	0.299062	1
3290	Cd47	1.15402e-16	-2.15451e-07	-1.24766	1.07645	0.299493	1
1541	mt-Atp6	1.15394e-16	-2.15445e-07	-1.24757	1.07629	0.299528	1
4150	H2afj	1.15047e-16	-2.15191e-07	-1.24406	1.06984	0.300981	1
2326	Malat1	1.15037e-16	-2.15183e-07	-1.24395	1.06966	0.301023	1
5213	Psap	1.14994e-16	-2.15151e-07	-1.24351	1.06885	0.301206	1
2186	Kars	1.14859e-16	-2.15052e-07	-1.24214	1.06635	0.301772	1
678	Atp5l	1.14614e-16	-2.14872e-07	-1.23964	1.06179	0.302806	1
5466	Rpl24	1.14525e-16	-2.14806e-07	-1.23873	1.06015	0.303182	1
4071	Fam174a	1.14502e-16	-2.14789e-07	-1.2385	1.05972	0.303279	1
2032	Rpl11	1.14132e-16	-2.14516e-07	-1.23472	1.05288	0.304844	1
1295	Pfkp	1.13954e-16	-2.14385e-07	-1.2329	1.0496	0.3056	1
4910	Mrpl20	1.13826e-16	-2.1429e-07	-1.23159	1.04724	0.306143	1
5034	Hint1	1.13737e-16	-2.14225e-07	-1.23069	1.04562	0.306518	1
231	Stt3a	1.13426e-16	-2.13994e-07	-1.22749	1.0399	0.307846	1
2847	Kctd10	1.13409e-16	-2.13982e-07	-1.22732	1.03959	0.307917	1
4935	Lgals3	1.13377e-16	-2.13958e-07	-1.22699	1.039	0.308055	1
1590	Ccdc34	1.13276e-16	-2.13883e-07	-1.22596	1.03716	0.308483	1
3144	Vasp	1.13077e-16	-2.13735e-07	-1.22391	1.03351	0.309335	1
1334	Pdha1	1.12841e-16	-2.1356e-07	-1.22149	1.02921	0.310344	1
3502	Mdh2	1.12758e-16	-2.13499e-07	-1.22064	1.0277	0.3107	1
646	Pbx3	1.12757e-16	-2.13497e-07	-1.22062	1.02767	0.310706	1
3541	Sat1	1.12353e-16	-2.13196e-07	-1.21646	1.02032	0.312444	1
4701	Rpsa	1.12307e-16	-2.13162e-07	-1.21598	1.01949	0.312641	1
4971	Mfsd14b	1.12301e-16	-2.13158e-07	-1.21592	1.01938	0.312667	1
3431	Rab8a	1.12054e-16	-2.12974e-07	-1.21337	1.01491	0.31373	1
1951	Mrpl23	1.1204e-16	-2.12963e-07	-1.21322	1.01464	0.313793	1
918	Dctn3	1.11898e-16	-2.12857e-07	-1.21176	1.01207	0.314406	1
735	Npm3	1.11726e-16	-2.12728e-07	-1.20997	1.00896	0.315152	1
4715	Baz1b	1.11703e-16	-2.12711e-07	-1.20974	1.00855	0.31525	1
5814	Rpl32	1.11693e-16	-2.12704e-07	-1.20963	1.00837	0.315294	1
427	Neu1	1.11679e-16	-2.12693e-07	-1.20948	1.00811	0.315357	1
4135	Tubg1	1.11638e-16	-2.12663e-07	-1.20907	1.00738	0.315532	1
4387	Pbk	1.11523e-16	-2.12576e-07	-1.20787	1.00529	0.316033	1
5144	Rab5c	1.11509e-16	-2.12566e-07	-1.20773	1.00505	0.316091	1
2096	Gins2	1.11395e-16	-2.12481e-07	-1.20655	1.003	0.316586	1
2070	Camp	1.10581e-16	-2.11869e-07	-1.19809	0.988394	0.320135	1
2744	Svil	1.10572e-16	-2.11863e-07	-1.19799	0.988231	0.320175	1
5427	Prkd3	1.1043e-16	-2.11756e-07	-1.19652	0.9857	0.320796	1
1513	Hmgn2	1.10228e-16	-2.11603e-07	-1.1944	0.982089	0.321684	1
2595	Pcbp2	1.10143e-16	-2.1154e-07	-1.19352	0.980584	0.322055	1
1389	Calm2	1.10089e-16	-2.11498e-07	-1.19295	0.979607	0.322296	1
5759	Megf9	1.10073e-16	-2.11486e-07	-1.19279	0.979329	0.322364	1
39	C1rl	1.10073e-16	-2.11486e-07	-1.19279	0.979329	0.322364	1
2844	Psmc3	1.09633e-16	-2.11154e-07	-1.18819	0.971519	0.324302	1
3718	Cycs	1.09289e-16	-2.10893e-07	-1.18458	0.965423	0.325824	1
4545	Cetn3	1.08926e-16	-2.10618e-07	-1.18076	0.95902	0.327434	1
5322	Ms4a6b	1.08686e-16	-2.10435e-07	-1.17824	0.954797	0.328501	1
3017	Gps1	1.08611e-16	-2.10378e-07	-1.17745	0.953485	0.328834	1
5009	Gpx4	1.08563e-16	-2.10342e-07	-1.17694	0.952637	0.329049	1
3507	Evl	1.0855e-16	-2.10332e-07	-1.17681	0.952425	0.329103	1
4645	Gys1	1.08266e-16	-2.10116e-07	-1.17381	0.947436	0.330373	1
3613	Ube2t	1.08209e-16	-2.10072e-07	-1.17322	0.946447	0.330625	1
5389	Echs1	1.08019e-16	-2.09928e-07	-1.17121	0.943129	0.331474	1
417	Uba52	1.0781e-16	-2.09767e-07	-1.16899	0.93947	0.332414	1
5170	Lage3	1.07741e-16	-2.09715e-07	-1.16827	0.938272	0.332723	1
5037	Ifngr1	1.07144e-16	-2.09257e-07	-1.16193	0.9279	0.335409	1
3893	Chp1	1.07077e-16	-2.09206e-07	-1.16123	0.926746	0.33571	1
748	Cldnd1	1.06932e-16	-2.09095e-07	-1.15969	0.92424	0.336364	1
2301	Eif1ax	1.06834e-16	-2.0902e-07	-1.15865	0.922549	0.336807	1
4638	Rpl41	1.06827e-16	-2.09014e-07	-1.15856	0.922416	0.336841	1
3758	Vps29	1.06823e-16	-2.09011e-07	-1.15853	0.922355	0.336857	1
1575	Naa10	1.06756e-16	-2.0896e-07	-1.15781	0.921196	0.337161	1
5635	Rnpep	1.06642e-16	-2.08872e-07	-1.1566	0.919223	0.337679	1
3970	Gltp	1.06634e-16	-2.08865e-07	-1.15651	0.919084	0.337716	1
3489	Brk1	1.06323e-16	-2.08627e-07	-1.1532	0.913747	0.339122	1
3469	Scarb1	1.06272e-16	-2.08587e-07	-1.15266	0.912863	0.339356	1
3845	Cebpe	1.0582e-16	-2.08238e-07	-1.14783	0.905116	0.341414	1
4541	Ccnd2	1.05399e-16	-2.07912e-07	-1.14331	0.897921	0.34334	1
695	Rpl9	1.05002e-16	-2.07604e-07	-1.13906	0.89118	0.345158	1
3747	Rasgrp4	1.04764e-16	-2.0742e-07	-1.1365	0.887147	0.346252	1
1749	Ugp2	1.04635e-16	-2.07319e-07	-1.13511	0.884962	0.346846	1
2376	Gars	1.04084e-16	-2.06889e-07	-1.12915	0.875656	0.349394	1
3816	Naa16	1.03874e-16	-2.06725e-07	-1.12688	0.872127	0.350367	1
3727	Prkch	1.03824e-16	-2.06686e-07	-1.12634	0.871287	0.350599	1
2630	S100a8	1.03565e-16	-2.06484e-07	-1.12354	0.866954	0.3518	1
1169	Slfn9	1.03471e-16	-2.06409e-07	-1.12252	0.86537	0.35224	1
4389	Abhd12	1.03463e-16	-2.06403e-07	-1.12243	0.865239	0.352277	1
4697	Atp5e	1.03307e-16	-2.06281e-07	-1.12074	0.862639	0.353001	1
2343	Adgrg3	1.03301e-16	-2.06276e-07	-1.12067	0.86253	0.353032	1
5442	Rps21	1.03298e-16	-2.06274e-07	-1.12065	0.862489	0.353043	1
4308	Uqcr11	1.03246e-16	-2.06233e-07	-1.12008	0.861619	0.353286	1
2767	Padi4	1.0311e-16	-2.06127e-07	-1.1186	0.859353	0.35392	1
5787	Rps17	1.02849e-16	-2.05922e-07	-1.11576	0.855005	0.35514	1
1195	Dbi	1.02732e-16	-2.05829e-07	-1.11448	0.853055	0.35569	1
3262	Mrps16	1.02613e-16	-2.05736e-07	-1.1132	0.851092	0.356244	1
5734	Lsp1	1.02412e-16	-2.05577e-07	-1.111	0.847752	0.357189	1
3207	Rab1b	1.02407e-16	-2.05573e-07	-1.11094	0.847663	0.357214	1
2403	Atox1	1.02394e-16	-2.05563e-07	-1.1108	0.84745	0.357275	1
2482	Rab44	1.02319e-16	-2.05504e-07	-1.10998	0.846212	0.357626	1
1089	Rpl36a	1.02304e-16	-2.05492e-07	-1.10982	0.845964	0.357697	1
4053	Rpl26	1.02292e-16	-2.05482e-07	-1.10968	0.845762	0.357754	1
4861	Actn4	1.02047e-16	-2.05289e-07	-1.10701	0.841718	0.358906	1
5855	Ndufc1	1.02032e-16	-2.05277e-07	-1.10684	0.841469	0.358977	1
2510	Srsf3	1.02028e-16	-2.05275e-07	-1.10681	0.841414	0.358993	1
5396	Cox4i1	1.01779e-16	-2.05077e-07	-1.10408	0.837311	0.360167	1
746	Bard1	1.01777e-16	-2.05076e-07	-1.10406	0.837279	0.360176	1
4561	Mtch1	1.01619e-16	-2.0495e-07	-1.10232	0.834667	0.360926	1
4403	Snrpb2	1.01565e-16	-2.04908e-07	-1.10173	0.833787	0.36118	1
1772	Serf2	1.01544e-16	-2.04891e-07	-1.1015	0.833451	0.361277	1
4518	Rps6	1.01494e-16	-2.04852e-07	-1.10095	0.832627	0.361514	1
4253	Sod1	1.01302e-16	-2.04699e-07	-1.09884	0.829474	0.362425	1
431	Tmem33	1.01063e-16	-2.04509e-07	-1.09621	0.825558	0.36356	1
3497	Kifc1	1.01062e-16	-2.04508e-07	-1.0962	0.825543	0.363564	1
1816	G6pdx	1.00972e-16	-2.04437e-07	-1.09522	0.824088	0.363988	1
4108	Psmc4	1.00821e-16	-2.04317e-07	-1.09356	0.821625	0.364706	1
3711	Dclre1b	1.00797e-16	-2.04298e-07	-1.09329	0.821226	0.364822	1
3701	Pcmt1	1.00707e-16	-2.04226e-07	-1.0923	0.819766	0.365248	1
4149	Rif1	1.00663e-16	-2.04191e-07	-1.0918	0.819037	0.365462	1
5453	Smg9	1.0066e-16	-2.04188e-07	-1.09177	0.818991	0.365475	1
3192	Prelid1	1.0065e-16	-2.04181e-07	-1.09167	0.81884	0.36552	1
5521	Rpl6	1.00617e-16	-2.04154e-07	-1.0913	0.818293	0.36568	1
3824	Rpl13	1.00446e-16	-2.04018e-07	-1.08942	0.815518	0.366494	1
2904	Orm1	1.00208e-16	-2.03828e-07	-1.08678	0.811652	0.367632	1
5085	Uba2	1.00159e-16	-2.03788e-07	-1.08624	0.810859	0.367866	1
4316	Anapc11	1.00088e-16	-2.03732e-07	-1.08546	0.809721	0.368203	1
1658	Rrbp1	1.00054e-16	-2.03705e-07	-1.08508	0.80916	0.368369	1
791	Cmtm6	1.00007e-16	-2.03667e-07	-1.08456	0.808401	0.368593	1
4780	Dnajc8	9.97599e-17	-2.03469e-07	-1.08182	0.804413	0.369777	1
3060	Acp2	9.97514e-17	-2.03462e-07	-1.08173	0.804276	0.369818	1
4516	Park7	9.97368e-17	-2.03451e-07	-1.08156	0.804041	0.369888	1
3799	Cln3	9.96683e-17	-2.03396e-07	-1.08081	0.802937	0.370217	1
719	Ncf2	9.95324e-17	-2.03287e-07	-1.0793	0.800748	0.37087	1
988	Ly6c2	9.94957e-17	-2.03258e-07	-1.07889	0.800159	0.371046	1
477	Lrrk2	9.94492e-17	-2.0322e-07	-1.07837	0.799411	0.37127	1
2038	Sptssa	9.91954e-17	-2.03016e-07	-1.07555	0.795336	0.372491	1
292	Emg1	9.91928e-17	-2.03014e-07	-1.07552	0.795295	0.372504	1
1533	Atp5c1	9.91291e-17	-2.02963e-07	-1.07481	0.794273	0.372811	1
3938	Lsm4	9.87422e-17	-2.02651e-07	-1.0705	0.788085	0.37468	1
3863	Opa3	9.86567e-17	-2.02582e-07	-1.06955	0.78672	0.375094	1
4586	Foxn3	9.86152e-17	-2.02549e-07	-1.06908	0.786059	0.375294	1
2206	1700123O20Rik	9.85506e-17	-2.02497e-07	-1.06836	0.78503	0.375607	1
2284	Anxa1	9.8483e-17	-2.02442e-07	-1.06761	0.783954	0.375935	1
4168	Sms	9.84608e-17	-2.02424e-07	-1.06736	0.7836	0.376042	1
2381	Chrac1	9.8332e-17	-2.0232e-07	-1.06592	0.781551	0.376667	1
289	Cdk11b	9.8267e-17	-2.02268e-07	-1.06519	0.780518	0.376983	1
5581	AA467197	9.82019e-17	-2.02215e-07	-1.06446	0.779484	0.377299	1
571	Dap	9.81644e-17	-2.02185e-07	-1.06404	0.778888	0.377481	1
5403	Npc2	9.80752e-17	-2.02113e-07	-1.06304	0.777474	0.377915	1
2666	Cenpn	9.79629e-17	-2.02022e-07	-1.06178	0.775695	0.378461	1
5485	Mcemp1	9.78015e-17	-2.01891e-07	-1.05997	0.773141	0.379247	1
5187	Ltf	9.78015e-17	-2.01891e-07	-1.05997	0.773141	0.379247	1
365	Nup62	9.77352e-17	-2.01837e-07	-1.05923	0.772092	0.379571	1
2139	Smchd1	9.77142e-17	-2.0182e-07	-1.05899	0.771761	0.379673	1
5371	Eif3c	9.76182e-17	-2.01742e-07	-1.05791	0.770246	0.380141	1
4579	Csf1r	9.75934e-17	-2.01722e-07	-1.05764	0.769854	0.380262	1
570	Trim8	9.75372e-17	-2.01676e-07	-1.057	0.768967	0.380537	1
3131	Dach1	9.75177e-17	-2.0166e-07	-1.05678	0.76866	0.380632	1
3513	Gsdme	9.7447e-17	-2.01603e-07	-1.05599	0.767547	0.380977	1
3830	Ankrd22	9.74405e-17	-2.01598e-07	-1.05592	0.767444	0.381009	1
3021	Hpgds	9.72236e-17	-2.01421e-07	-1.05347	0.764031	0.38207	1
3612	Tmem14c	9.71949e-17	-2.01398e-07	-1.05315	0.763581	0.38221	1
967	Inpp4a	9.71738e-17	-2.01381e-07	-1.05291	0.763248	0.382314	1
3415	Nek2	9.69934e-17	-2.01234e-07	-1.05088	0.760417	0.383198	1
5107	Lamp2	9.64485e-17	-2.00789e-07	-1.04472	0.751897	0.385876	1
1899	Rfwd3	9.63983e-17	-2.00748e-07	-1.04415	0.751114	0.386124	1
4284	Dctpp1	9.63848e-17	-2.00737e-07	-1.044	0.750904	0.38619	1
3377	Gins4	9.63477e-17	-2.00706e-07	-1.04358	0.750326	0.386373	1
4299	Rab27a	9.6221e-17	-2.00603e-07	-1.04215	0.748355	0.386998	1
4170	9530068E07Rik	9.61804e-17	-2.0057e-07	-1.04168	0.747723	0.387198	1
4362	Ceacam10	9.59643e-17	-2.00392e-07	-1.03923	0.744367	0.388266	1
2210	Ndufa2	9.58764e-17	-2.0032e-07	-1.03823	0.743004	0.3887	1
3278	Eif3e	9.55359e-17	-2.0004e-07	-1.03436	0.737735	0.390387	1
3826	Ubb	9.53753e-17	-1.99908e-07	-1.03253	0.735257	0.391184	1
3984	Lamtor1	9.53475e-17	-1.99885e-07	-1.03222	0.734828	0.391323	1
3412	Lig1	9.5325e-17	-1.99867e-07	-1.03196	0.734482	0.391434	1
1608	Serpina3g	9.49365e-17	-1.99546e-07	-1.02753	0.728507	0.393367	1
4934	Kdm7a	9.48176e-17	-1.99448e-07	-1.02617	0.726683	0.39396	1
3329	Tpm4	9.47343e-17	-1.99379e-07	-1.02521	0.725408	0.394376	1
4246	Elk3	9.46531e-17	-1.99312e-07	-1.02428	0.724165	0.394781	1
953	Plaur	9.41247e-17	-1.98874e-07	-1.01822	0.716102	0.397425	1
4048	Dock8	9.40798e-17	-1.98837e-07	-1.01771	0.715418	0.397651	1
2414	Ska1	9.40758e-17	-1.98834e-07	-1.01766	0.715357	0.397671	1
3095	Ppdpf	9.3956e-17	-1.98734e-07	-1.01628	0.713537	0.398272	1
3975	Chchd2	9.38612e-17	-1.98656e-07	-1.01519	0.712099	0.398748	1
2596	Mtus1	9.38195e-17	-1.98621e-07	-1.01471	0.711466	0.398958	1
2445	Polr2m	9.37456e-17	-1.98559e-07	-1.01386	0.710344	0.39933	1
4267	Psma4	9.36241e-17	-1.98458e-07	-1.01246	0.708505	0.399941	1
1320	Slco4c1	9.34985e-17	-1.98354e-07	-1.01101	0.706605	0.400573	1
3273	Ctcf	9.34228e-17	-1.98291e-07	-1.01014	0.705461	0.400955	1
5754	Aldh2	9.32507e-17	-1.98147e-07	-1.00815	0.702865	0.401823	1
665	Rcsd1	9.31203e-17	-1.98038e-07	-1.00665	0.7009	0.402481	1
795	Rps12	9.30751e-17	-1.98e-07	-1.00612	0.70022	0.40271	1
3584	Mrps21	9.29115e-17	-1.97864e-07	-1.00423	0.697761	0.403537	1
736	Pabpc1	9.2737e-17	-1.97717e-07	-1.00221	0.695142	0.404421	1
4781	Rpl10-ps3	9.26786e-17	-1.97669e-07	-1.00153	0.694268	0.404717	1
216	Cops4	9.22751e-17	-1.9733e-07	-0.996847	0.688234	0.406766	1
3573	Pdcd5	9.20967e-17	-1.9718e-07	-0.994771	0.685576	0.407673	1
1086	Rps8	9.19414e-17	-1.97049e-07	-0.992962	0.683265	0.408465	1
4366	Itm2b	9.19406e-17	-1.97049e-07	-0.992953	0.683254	0.408468	1
4656	Rpl10	9.19312e-17	-1.97041e-07	-0.992844	0.683114	0.408516	1
3937	Dkc1	9.18178e-17	-1.96945e-07	-0.991522	0.68143	0.409095	1
4418	Ly6e	9.12226e-17	-1.96443e-07	-0.984566	0.672624	0.412138	1
2937	Exoc4	9.12069e-17	-1.96429e-07	-0.984382	0.672392	0.412219	1
559	Armc8	9.09765e-17	-1.96234e-07	-0.981682	0.668999	0.413401	1
2943	Hat1	9.09213e-17	-1.96188e-07	-0.981035	0.668188	0.413684	1
3476	Traf2	9.07795e-17	-1.96067e-07	-0.979371	0.666106	0.414413	1
4140	Smdt1	9.05992e-17	-1.95914e-07	-0.977253	0.663463	0.41534	1
440	Ndufb9	9.05669e-17	-1.95887e-07	-0.976872	0.662989	0.415507	1
4200	Troap	9.05513e-17	-1.95874e-07	-0.976689	0.662761	0.415587	1
4258	Emd	9.03733e-17	-1.95722e-07	-0.974594	0.660158	0.416504	1
36	Atp5k	9.03651e-17	-1.95715e-07	-0.974498	0.660038	0.416546	1
317	Sall1	9.03075e-17	-1.95666e-07	-0.973819	0.659197	0.416844	1
1667	Pcnt	9.02723e-17	-1.95636e-07	-0.973405	0.658683	0.417025	1
3247	Snx6	9.02447e-17	-1.95613e-07	-0.973079	0.658281	0.417168	1
5578	Cd81	9.00796e-17	-1.95472e-07	-0.971132	0.655874	0.41802	1
2458	Tspan13	9.00052e-17	-1.95409e-07	-0.970255	0.654792	0.418405	1
936	Gm13889	8.99337e-17	-1.95348e-07	-0.96941	0.653751	0.418775	1
52	Lrg1	8.97942e-17	-1.95229e-07	-0.967762	0.651724	0.419497	1
485	Rpl7	8.96388e-17	-1.95096e-07	-0.965924	0.649471	0.420302	1
2040	Pold3	8.96332e-17	-1.95091e-07	-0.965857	0.649389	0.420331	1
5567	Fkbp3	8.95927e-17	-1.95056e-07	-0.965378	0.648803	0.420541	1
1769	Pag1	8.95026e-17	-1.94979e-07	-0.964311	0.647498	0.421009	1
1892	Nipsnap3b	8.94357e-17	-1.94922e-07	-0.963519	0.646531	0.421356	1
3921	Apobr	8.92184e-17	-1.94736e-07	-0.960942	0.643394	0.422485	1
4795	Dnajc19	8.88887e-17	-1.94453e-07	-0.957025	0.638647	0.424201	1
3383	Nsun2	8.84717e-17	-1.94094e-07	-0.952058	0.632669	0.426378	1
2411	Pstpip1	8.8396e-17	-1.94029e-07	-0.951154	0.631586	0.426774	1
490	Elane	8.83752e-17	-1.94011e-07	-0.950906	0.63129	0.426883	1
5137	Prpf40a	8.8207e-17	-1.93866e-07	-0.948897	0.628888	0.427764	1
3885	Mrpl18	8.81995e-17	-1.93859e-07	-0.948807	0.628781	0.427803	1
2818	Ier2	8.81393e-17	-1.93807e-07	-0.948088	0.627924	0.428118	1
3025	Pde7a	8.81312e-17	-1.938e-07	-0.947991	0.627808	0.428161	1
5004	Polr1d	8.80731e-17	-1.9375e-07	-0.947296	0.62698	0.428465	1
4517	Lpcat3	8.79988e-17	-1.93686e-07	-0.946408	0.625923	0.428855	1
3464	Nsmce4a	8.79528e-17	-1.93646e-07	-0.945857	0.625269	0.429096	1
348	Smc5	8.78394e-17	-1.93548e-07	-0.944498	0.623657	0.429691	1
3962	Snf8	8.77637e-17	-1.93482e-07	-0.943591	0.622582	0.430089	1
3783	Fen1	8.77366e-17	-1.93459e-07	-0.943267	0.622199	0.430231	1
4680	Ppp4r2	8.76904e-17	-1.93419e-07	-0.942713	0.621544	0.430474	1
2613	S100a4	8.75392e-17	-1.93288e-07	-0.940898	0.619402	0.43127	1
3396	Slamf9	8.75252e-17	-1.93276e-07	-0.940731	0.619204	0.431343	1
2405	Gtf2h5	8.74871e-17	-1.93243e-07	-0.940273	0.618665	0.431544	1
1008	Gramd1a	8.71734e-17	-1.9297e-07	-0.936501	0.614236	0.433197	1
58	Eif3i	8.71583e-17	-1.92957e-07	-0.936319	0.614023	0.433277	1
5244	Gm11808	8.70179e-17	-1.92835e-07	-0.934628	0.612047	0.434018	1
1601	Trp53inp2	8.69961e-17	-1.92816e-07	-0.934365	0.61174	0.434134	1
19	Bola2	8.66673e-17	-1.92529e-07	-0.930399	0.607125	0.435872	1
1543	Naa40	8.63286e-17	-1.92233e-07	-0.926304	0.602389	0.437668	1
3546	Lrrc3	8.62125e-17	-1.92132e-07	-0.924896	0.600769	0.438285	1
5631	Dpy30	8.6175e-17	-1.92099e-07	-0.924442	0.600247	0.438484	1
1349	Psma7	8.6121e-17	-1.92052e-07	-0.923788	0.599496	0.43877	1
3775	Iqgap1	8.60079e-17	-1.91952e-07	-0.922415	0.597921	0.439372	1
3520	Rbl1	8.59537e-17	-1.91905e-07	-0.921758	0.597168	0.43966	1
2388	Sap30	8.59293e-17	-1.91884e-07	-0.921462	0.596829	0.43979	1
5806	Rack1	8.59181e-17	-1.91874e-07	-0.921326	0.596673	0.43985	1
4296	Sephs1	8.58995e-17	-1.91857e-07	-0.9211	0.596415	0.439949	1
4264	Chmp4b	8.58872e-17	-1.91847e-07	-0.92095	0.596244	0.440015	1
3260	Ddah2	8.56995e-17	-1.91682e-07	-0.91867	0.593641	0.441014	1
2719	mt-Co2	8.54923e-17	-1.915e-07	-0.916149	0.590775	0.44212	1
2291	Mrps24	8.54541e-17	-1.91466e-07	-0.915683	0.590247	0.442324	1
3299	Psmb2	8.52235e-17	-1.91263e-07	-0.912871	0.587065	0.443556	1
3496	Uqcr10	8.50515e-17	-1.91111e-07	-0.910771	0.584698	0.444477	1
5678	Ubap2	8.46514e-17	-1.90757e-07	-0.905876	0.57921	0.446622	1
5229	Hp	8.45758e-17	-1.90691e-07	-0.90495	0.578176	0.447028	1
1592	Mcm5	8.4558e-17	-1.90675e-07	-0.904731	0.577933	0.447124	1
2532	Taf10	8.45528e-17	-1.9067e-07	-0.904668	0.577861	0.447152	1
3829	Fcgr3	8.45314e-17	-1.90651e-07	-0.904404	0.577568	0.447267	1
5717	Tipin	8.44757e-17	-1.90602e-07	-0.903722	0.576808	0.447566	1
4787	Slc25a4	8.44156e-17	-1.90548e-07	-0.902984	0.575987	0.44789	1
4556	Ezr	8.42751e-17	-1.90424e-07	-0.901259	0.574071	0.448646	1
5454	Tifa	8.41795e-17	-1.90339e-07	-0.900084	0.57277	0.44916	1
3694	Ass1	8.41475e-17	-1.90311e-07	-0.899691	0.572334	0.449333	1
4801	Cttnbp2nl	8.38643e-17	-1.90059e-07	-0.896205	0.568489	0.45086	1
5863	Slpi	8.38074e-17	-1.90008e-07	-0.895503	0.567717	0.451168	1
121	Imp3	8.36703e-17	-1.89886e-07	-0.893813	0.565862	0.451908	1
971	Fgd2	8.36224e-17	-1.89843e-07	-0.893222	0.565214	0.452167	1
4940	U2surp	8.36029e-17	-1.89826e-07	-0.89298	0.56495	0.452273	1
2347	Zbed3	8.3403e-17	-1.89647e-07	-0.890511	0.562252	0.453354	1
2227	Rnh1	8.33243e-17	-1.89577e-07	-0.889537	0.561191	0.453781	1
507	Ndufa6	8.32699e-17	-1.89528e-07	-0.888865	0.560459	0.454075	1
1029	Ero1l	8.32668e-17	-1.89526e-07	-0.888826	0.560417	0.454092	1
5719	Cox8a	8.32588e-17	-1.89518e-07	-0.888727	0.560309	0.454136	1
74	Nans	8.32196e-17	-1.89483e-07	-0.888241	0.559781	0.454348	1
5864	Ddx50	8.31628e-17	-1.89433e-07	-0.887538	0.559017	0.454656	1
1023	Gas2l3	8.29656e-17	-1.89256e-07	-0.885094	0.55637	0.455727	1
600	Fcnb	8.29528e-17	-1.89245e-07	-0.884936	0.556198	0.455796	1
4733	Sec61b	8.27531e-17	-1.89065e-07	-0.882457	0.553524	0.456881	1
1053	Vkorc1	8.27523e-17	-1.89065e-07	-0.882446	0.553512	0.456886	1
5330	Samd9l	8.27229e-17	-1.89038e-07	-0.882082	0.55312	0.457046	1
5304	S100a9	8.26967e-17	-1.89015e-07	-0.881756	0.552769	0.457188	1
4580	Letm1	8.24826e-17	-1.88822e-07	-0.879094	0.549911	0.458354	1
4097	Txndc9	8.24002e-17	-1.88748e-07	-0.878067	0.548812	0.458803	1
1167	Klrc2	8.22486e-17	-1.88612e-07	-0.876178	0.546795	0.45963	1
307	Nudt4	8.22012e-17	-1.88569e-07	-0.875587	0.546165	0.459889	1
3354	Fus	8.21322e-17	-1.88507e-07	-0.874726	0.545248	0.460266	1
4000	mt-Cytb	8.19602e-17	-1.88352e-07	-0.872579	0.542968	0.461205	1
145	Selenos	8.17672e-17	-1.88177e-07	-0.870166	0.540413	0.462261	1
4782	Ifitm6	8.16254e-17	-1.88049e-07	-0.868389	0.53854	0.463038	1
3590	Stxbp2	8.15926e-17	-1.88019e-07	-0.867979	0.538108	0.463218	1
2829	Mrpl21	8.15323e-17	-1.87965e-07	-0.867223	0.537312	0.463549	1
5176	Rpl22	8.146e-17	-1.87899e-07	-0.866316	0.536359	0.463945	1
3468	Lfng	8.12917e-17	-1.87747e-07	-0.864205	0.534146	0.464869	1
4062	Sash3	8.10415e-17	-1.8752e-07	-0.86106	0.530863	0.466244	1
2499	Plcg2	8.08729e-17	-1.87366e-07	-0.858938	0.528657	0.467172	1
2520	Fmo5	8.06798e-17	-1.8719e-07	-0.856503	0.526135	0.468236	1
3440	Pik3r6	8.04873e-17	-1.87015e-07	-0.854073	0.523627	0.469298	1
3577	C1qc	8.03557e-17	-1.86895e-07	-0.85241	0.521917	0.470025	1
3636	Zfp516	8.02082e-17	-1.8676e-07	-0.850543	0.520002	0.470841	1
2316	Plbd1	8.00984e-17	-1.86659e-07	-0.849153	0.518579	0.471448	1
165	Tnrc6b	8.00329e-17	-1.86599e-07	-0.848323	0.517732	0.471811	1
5429	Ndufs2	7.99633e-17	-1.86535e-07	-0.847439	0.516831	0.472197	1
797	Slc2a5	7.99267e-17	-1.86502e-07	-0.846976	0.516359	0.472399	1
2013	Taf5	7.96275e-17	-1.86227e-07	-0.843175	0.512499	0.474059	1
2332	Miip	7.96165e-17	-1.86217e-07	-0.843035	0.512358	0.47412	1
4622	Pbdc1	7.94051e-17	-1.86023e-07	-0.840344	0.50964	0.475295	1
3343	Gnl3	7.92119e-17	-1.85845e-07	-0.837882	0.507164	0.476369	1
2235	Knstrn	7.90754e-17	-1.85719e-07	-0.83614	0.505418	0.477129	1
334	Jkamp	7.88082e-17	-1.85472e-07	-0.832724	0.502007	0.47862	1
637	Zfp318	7.87773e-17	-1.85444e-07	-0.832328	0.501614	0.478792	1
2357	1110004F10Rik	7.87272e-17	-1.85397e-07	-0.831687	0.500976	0.479072	1
1623	Suclg1	7.8629e-17	-1.85307e-07	-0.830429	0.499727	0.47962	1
2973	Abca1	7.86159e-17	-1.85294e-07	-0.830262	0.499561	0.479693	1
1955	Cdca4	7.84327e-17	-1.85125e-07	-0.827912	0.497235	0.480717	1
4718	Hipk1	7.84306e-17	-1.85123e-07	-0.827885	0.497209	0.480729	1
1729	Pilra	7.83703e-17	-1.85067e-07	-0.827112	0.496445	0.481066	1
4432	Cdkn1a	7.81505e-17	-1.84863e-07	-0.824287	0.493664	0.482298	1
300	Rp9	7.81133e-17	-1.84828e-07	-0.823808	0.493194	0.482506	1
4202	Rab21	7.80897e-17	-1.84806e-07	-0.823505	0.492896	0.482638	1
2019	Pilrb2	7.80626e-17	-1.84781e-07	-0.823155	0.492553	0.482791	1
1342	Mrps14	7.7958e-17	-1.84684e-07	-0.821809	0.491234	0.483377	1
2753	Tpr	7.79432e-17	-1.8467e-07	-0.821618	0.491048	0.48346	1
2287	Agpat3	7.79067e-17	-1.84636e-07	-0.821148	0.490588	0.483665	1
5518	Xpc	7.77113e-17	-1.84454e-07	-0.818628	0.48813	0.484763	1
1245	Chaf1a	7.76762e-17	-1.84421e-07	-0.818175	0.487689	0.48496	1
483	Chil1	7.75901e-17	-1.84341e-07	-0.817063	0.486609	0.485444	1
847	Slmap	7.7561e-17	-1.84314e-07	-0.816687	0.486244	0.485608	1
5706	Haus3	7.7521e-17	-1.84276e-07	-0.81617	0.485742	0.485833	1
2022	Rpl36al	7.7478e-17	-1.84236e-07	-0.815614	0.485204	0.486075	1
2579	Cd44	7.73561e-17	-1.84122e-07	-0.814038	0.483679	0.486761	1
2112	Cenpf	7.72877e-17	-1.84058e-07	-0.813153	0.482824	0.487146	1
3789	Hsd17b10	7.7203e-17	-1.83979e-07	-0.812055	0.481766	0.487624	1
3827	Eif4a3	7.70785e-17	-1.83862e-07	-0.810441	0.480213	0.488326	1
1721	Eftud2	7.70459e-17	-1.83832e-07	-0.810018	0.479807	0.48851	1
3550	Actn1	7.6949e-17	-1.83741e-07	-0.808761	0.478601	0.489057	1
4074	Mcm3	7.69246e-17	-1.83718e-07	-0.808444	0.478297	0.489195	1
1610	Pkib	7.6726e-17	-1.83532e-07	-0.805863	0.475831	0.490317	1
668	Nolc1	7.65422e-17	-1.83359e-07	-0.803471	0.473554	0.491357	1
5214	Rps29	7.64805e-17	-1.83301e-07	-0.802667	0.472791	0.491706	1
1453	Exosc7	7.64726e-17	-1.83293e-07	-0.802564	0.472693	0.491751	1
2209	Ms4a4c	7.64543e-17	-1.83276e-07	-0.802326	0.472467	0.491854	1
657	Rps27a	7.6346e-17	-1.83174e-07	-0.800914	0.47113	0.492468	1
3154	Pum1	7.62266e-17	-1.83061e-07	-0.799355	0.469657	0.493145	1
3125	Acot7	7.59771e-17	-1.82826e-07	-0.796094	0.466588	0.494561	1
188	Clip1	7.59747e-17	-1.82824e-07	-0.796063	0.466558	0.494575	1
4128	Ikzf2	7.5795e-17	-1.82654e-07	-0.793709	0.464353	0.495597	1
2254	Adpgk	7.5785e-17	-1.82644e-07	-0.793579	0.464231	0.495653	1
4738	2410015M20Rik	7.5741e-17	-1.82602e-07	-0.793003	0.463693	0.495903	1
331	Ccr2	7.55553e-17	-1.82426e-07	-0.790566	0.461421	0.496961	1
3124	Ncapg	7.54069e-17	-1.82286e-07	-0.788616	0.45961	0.497806	1
4061	Nono	7.53427e-17	-1.82225e-07	-0.787772	0.458828	0.498172	1
2781	Ube2l3	7.50882e-17	-1.81983e-07	-0.784422	0.455733	0.499625	1
4914	Rpl22l1	7.4977e-17	-1.81877e-07	-0.782956	0.454384	0.50026	1
4884	Junb	7.48394e-17	-1.81745e-07	-0.78114	0.452718	0.501047	1
5666	Pygl	7.48159e-17	-1.81723e-07	-0.78083	0.452434	0.501181	1
2724	Ang	7.4782e-17	-1.81691e-07	-0.780382	0.452024	0.501375	1
4754	Cstf1	7.46539e-17	-1.81568e-07	-0.778689	0.450477	0.502109	1
2083	Vdac3	7.45516e-17	-1.81471e-07	-0.777335	0.449243	0.502695	1
1558	Tfdp1	7.4477e-17	-1.81399e-07	-0.776349	0.448345	0.503122	1
2564	Glyr1	7.42216e-17	-1.81155e-07	-0.772963	0.445275	0.504587	1
5609	Abcc5	7.41227e-17	-1.8106e-07	-0.771649	0.444089	0.505156	1
2739	Fzr1	7.40922e-17	-1.8103e-07	-0.771244	0.443723	0.505331	1
5318	Rpl10a	7.40523e-17	-1.80992e-07	-0.770714	0.443245	0.50556	1
5498	Hspe1	7.40523e-17	-1.80992e-07	-0.770714	0.443245	0.50556	1
3929	Msn	7.36514e-17	-1.80607e-07	-0.765378	0.43846	0.507867	1
3240	Itgb2l	7.36441e-17	-1.806e-07	-0.76528	0.438372	0.507909	1
3663	Ilk	7.35738e-17	-1.80532e-07	-0.764343	0.437536	0.508314	1
1763	Gns	7.35363e-17	-1.80496e-07	-0.763842	0.43709	0.50853	1
2265	B230219D22Rik	7.346e-17	-1.80422e-07	-0.762823	0.436183	0.50897	1
4215	Polr2j	7.32731e-17	-1.80242e-07	-0.760327	0.433967	0.510049	1
5067	Cdc42ep3	7.31829e-17	-1.80154e-07	-0.75912	0.4329	0.51057	1
5525	Vim	7.31629e-17	-1.80135e-07	-0.758851	0.432662	0.510686	1
1665	Taf6	7.31293e-17	-1.80103e-07	-0.758401	0.432265	0.51088	1
5849	Slc48a1	7.3004e-17	-1.79981e-07	-0.756722	0.430785	0.511604	1
3	Creg1	7.29294e-17	-1.79909e-07	-0.755723	0.429906	0.512035	1
195	Msmo1	7.28875e-17	-1.79868e-07	-0.75516	0.429411	0.512278	1
2082	Pdlim1	7.28298e-17	-1.79812e-07	-0.754386	0.428732	0.512612	1
3326	Tmcc3	7.26312e-17	-1.7962e-07	-0.751718	0.426397	0.513762	1
2623	Ethe1	7.26018e-17	-1.79591e-07	-0.751323	0.426052	0.513933	1
2000	Pram1	7.25638e-17	-1.79554e-07	-0.750812	0.425606	0.514153	1
3220	Uqcrh	7.23822e-17	-1.79377e-07	-0.748366	0.423478	0.515207	1
696	Igf1r	7.22131e-17	-1.79213e-07	-0.746086	0.421502	0.516189	1
4970	Snw1	7.21112e-17	-1.79113e-07	-0.74471	0.420313	0.516781	1
277	Sirpa	7.20775e-17	-1.79081e-07	-0.744256	0.419921	0.516977	1
5306	Taok1	7.20746e-17	-1.79078e-07	-0.744216	0.419886	0.516994	1
3576	Wtap	7.20368e-17	-1.79041e-07	-0.743706	0.419446	0.517213	1
5745	Efr3a	7.20289e-17	-1.79033e-07	-0.743599	0.419354	0.517259	1
3836	Ndufb10	7.19601e-17	-1.78966e-07	-0.742669	0.418554	0.51766	1
2258	Wdr89	7.18973e-17	-1.78905e-07	-0.741819	0.417824	0.518025	1
2793	Cep55	7.18236e-17	-1.78832e-07	-0.740822	0.416967	0.518454	1
2557	Entpd1	7.17595e-17	-1.7877e-07	-0.739953	0.416223	0.518828	1
2306	Ptprcap	7.16138e-17	-1.78627e-07	-0.737979	0.414535	0.519677	1
1396	Cox6b1	7.15007e-17	-1.78516e-07	-0.736444	0.413226	0.520337	1
1785	Rgcc	7.14463e-17	-1.78463e-07	-0.735706	0.412598	0.520654	1
180	Wfdc21	7.14403e-17	-1.78457e-07	-0.735624	0.412528	0.520689	1
4484	Fam102b	7.13418e-17	-1.7836e-07	-0.734286	0.411392	0.521264	1
3756	Lsm6	7.13159e-17	-1.78335e-07	-0.733933	0.411093	0.521415	1
2893	Id2	7.1199e-17	-1.7822e-07	-0.732343	0.409746	0.522098	1
3630	Rbms1	7.11803e-17	-1.78202e-07	-0.732089	0.409531	0.522207	1
905	Helb	7.10192e-17	-1.78043e-07	-0.729895	0.40768	0.523149	1
2967	Bcl2a1b	7.09212e-17	-1.77946e-07	-0.728559	0.406556	0.523723	1
5319	Cep89	7.07844e-17	-1.77811e-07	-0.72669	0.404988	0.524524	1
3421	Ripk1	7.04916e-17	-1.77522e-07	-0.722686	0.401645	0.526241	1
1587	Lcn2	7.04434e-17	-1.77475e-07	-0.722027	0.401096	0.526524	1
2392	Adap2	7.02564e-17	-1.77289e-07	-0.719463	0.398969	0.527622	1
4136	Ccnb2	7.02509e-17	-1.77284e-07	-0.719388	0.398907	0.527654	1
2976	Ncoa7	7.01988e-17	-1.77232e-07	-0.718672	0.398315	0.527961	1
1382	Limd1	7.00797e-17	-1.77114e-07	-0.717037	0.396965	0.528661	1
421	Ndufb11	6.99344e-17	-1.7697e-07	-0.715039	0.39532	0.529516	1
3054	Slfn8	6.99289e-17	-1.76964e-07	-0.714963	0.395259	0.529548	1
2436	Atp5f1	6.98237e-17	-1.76859e-07	-0.713514	0.394069	0.530168	1
2580	Cog8	6.965e-17	-1.76687e-07	-0.711121	0.392112	0.531191	1
2330	Rrp1b	6.95449e-17	-1.76582e-07	-0.70967	0.390929	0.531812	1
5113	Cd24a	6.93076e-17	-1.76345e-07	-0.706391	0.388266	0.533212	1
210	Evi2	6.90152e-17	-1.76052e-07	-0.702341	0.384997	0.534941	1
3658	Grap	6.88696e-17	-1.75906e-07	-0.70032	0.383374	0.535803	1
2315	Mrpl28	6.85478e-17	-1.75583e-07	-0.695845	0.3798	0.53771	1
5185	Uqcrc2	6.85337e-17	-1.75569e-07	-0.695648	0.379643	0.537794	1
5557	Cd52	6.84502e-17	-1.75485e-07	-0.694484	0.378719	0.53829	1
5261	Dynlrb1	6.83364e-17	-1.7537e-07	-0.692898	0.377461	0.538965	1
50	Elmo1	6.8256e-17	-1.75289e-07	-0.691775	0.376572	0.539443	1
4904	Atp2c1	6.82496e-17	-1.75282e-07	-0.691687	0.376503	0.539481	1
3774	Plcb2	6.82246e-17	-1.75257e-07	-0.691337	0.376226	0.53963	1
5025	Mrpl54	6.80569e-17	-1.75088e-07	-0.688993	0.374379	0.540627	1
4388	Prdx2	6.7979e-17	-1.75009e-07	-0.687903	0.373523	0.54109	1
700	Ssu72	6.78625e-17	-1.74891e-07	-0.686271	0.372243	0.541784	1
4576	Hnrnpd	6.78493e-17	-1.74878e-07	-0.686086	0.372099	0.541862	1
1337	Pgd	6.78222e-17	-1.7485e-07	-0.685706	0.371802	0.542024	1
1960	Magt1	6.78195e-17	-1.74848e-07	-0.685668	0.371772	0.54204	1
789	Dbnl	6.7735e-17	-1.74762e-07	-0.684483	0.370846	0.542544	1
3364	Aimp1	6.76835e-17	-1.7471e-07	-0.683761	0.370282	0.54285	1
871	Lpxn	6.76111e-17	-1.74636e-07	-0.682745	0.369491	0.543282	1
1485	Egln1	6.7585e-17	-1.7461e-07	-0.682378	0.369206	0.543438	1
4479	Usp39	6.75178e-17	-1.74542e-07	-0.681434	0.368472	0.543838	1
704	Ssbp2	6.75104e-17	-1.74534e-07	-0.681329	0.368391	0.543883	1
1434	Sec23b	6.74663e-17	-1.74489e-07	-0.68071	0.36791	0.544146	1
3070	Arf5	6.74081e-17	-1.7443e-07	-0.679891	0.367275	0.544493	1
5012	Ino80d	6.74078e-17	-1.7443e-07	-0.679887	0.367272	0.544495	1
4768	Mgst1	6.71758e-17	-1.74194e-07	-0.676618	0.364748	0.545881	1
1734	Ifi209	6.71534e-17	-1.74171e-07	-0.676304	0.364505	0.546015	1
587	Smim5	6.68108e-17	-1.73821e-07	-0.671465	0.360795	0.548065	1
5582	Ect2	6.67587e-17	-1.73768e-07	-0.670727	0.360233	0.548377	1
767	Stard9	6.6716e-17	-1.73725e-07	-0.670123	0.359773	0.548633	1
2838	S100a13	6.65444e-17	-1.73549e-07	-0.667691	0.357923	0.549662	1
913	Pea15a	6.6533e-17	-1.73537e-07	-0.667529	0.357801	0.54973	1
3044	Magoh	6.63819e-17	-1.73382e-07	-0.665385	0.356177	0.550637	1
5671	1700020I14Rik	6.63426e-17	-1.73342e-07	-0.664828	0.355757	0.550872	1
4764	Espl1	6.61601e-17	-1.73154e-07	-0.662233	0.353802	0.551969	1
1147	Cct2	6.60855e-17	-1.73078e-07	-0.66117	0.353004	0.552418	1
663	Ywhab	6.60165e-17	-1.73007e-07	-0.660188	0.352268	0.552832	1
5367	Map4k2	6.58796e-17	-1.72866e-07	-0.658236	0.350808	0.553656	1
5116	4930523C07Rik	6.5761e-17	-1.72743e-07	-0.656543	0.349546	0.55437	1
4090	Ptrhd1	6.55517e-17	-1.72527e-07	-0.65355	0.347324	0.555632	1
3389	Tmbim6	6.55333e-17	-1.72508e-07	-0.653287	0.347129	0.555743	1
3250	Trem3	6.54168e-17	-1.72388e-07	-0.651619	0.345897	0.556445	1
2084	0610009O20Rik	6.54053e-17	-1.72376e-07	-0.651455	0.345775	0.556514	1
5613	Apopt1	6.52661e-17	-1.72231e-07	-0.649458	0.344304	0.557355	1
553	Uqcrq	6.51852e-17	-1.72148e-07	-0.648296	0.343451	0.557844	1
4084	Bscl2	6.50874e-17	-1.72046e-07	-0.646891	0.342421	0.558435	1
4032	Sumo3	6.4956e-17	-1.7191e-07	-0.645002	0.341041	0.559229	1
3493	Slc25a3	6.4943e-17	-1.71896e-07	-0.644815	0.340904	0.559308	1
2143	Ybx3	6.49391e-17	-1.71892e-07	-0.644759	0.340863	0.559331	1
2701	Nucb2	6.48146e-17	-1.71762e-07	-0.642966	0.339558	0.560085	1
1130	Cpeb4	6.46577e-17	-1.71599e-07	-0.640704	0.337916	0.561035	1
5867	Tspan3	6.46077e-17	-1.71547e-07	-0.639982	0.337393	0.561338	1
4672	Nop10	6.45879e-17	-1.71526e-07	-0.639696	0.337186	0.561458	1
5801	Rogdi	6.44225e-17	-1.71354e-07	-0.637306	0.335462	0.562461	1
750	Atg12	6.44009e-17	-1.71331e-07	-0.636993	0.335236	0.562592	1
4549	Abce1	6.43033e-17	-1.71229e-07	-0.635582	0.334222	0.563184	1
5347	Kif14	6.42799e-17	-1.71204e-07	-0.635243	0.333978	0.563326	1
5527	Atp13a1	6.42617e-17	-1.71185e-07	-0.634979	0.333789	0.563436	1
5476	Rnaseh2b	6.40924e-17	-1.71008e-07	-0.632525	0.332032	0.564465	1
2151	Med30	6.40661e-17	-1.7098e-07	-0.632143	0.33176	0.564625	1
727	C2cd3	6.38355e-17	-1.70738e-07	-0.628793	0.329376	0.566027	1
1865	Sec61g	6.37622e-17	-1.70661e-07	-0.627727	0.32862	0.566473	1
565	Ndufb8	6.37129e-17	-1.7061e-07	-0.62701	0.328112	0.566773	1
497	Stap1	6.37121e-17	-1.70609e-07	-0.626997	0.328104	0.566778	1
5772	Tep1	6.36289e-17	-1.70521e-07	-0.625786	0.327248	0.567284	1
4520	Prim1	6.35754e-17	-1.70465e-07	-0.625006	0.326697	0.56761	1
4900	Mgll	6.35178e-17	-1.70404e-07	-0.624166	0.326106	0.567961	1
2483	Sumo1	6.34363e-17	-1.70318e-07	-0.622976	0.325269	0.568458	1
4082	Dohh	6.33876e-17	-1.70267e-07	-0.622265	0.32477	0.568755	1
856	Tomm7	6.30857e-17	-1.69948e-07	-0.617849	0.321684	0.570598	1
5550	Bcl9l	6.30271e-17	-1.69886e-07	-0.616992	0.321087	0.570955	1
3777	Fmnl2	6.29962e-17	-1.69853e-07	-0.616538	0.320771	0.571144	1
1074	Spred1	6.28446e-17	-1.69692e-07	-0.614315	0.31923	0.572071	1
1708	Ddx46	6.28075e-17	-1.69653e-07	-0.61377	0.318853	0.572298	1
4755	Kmt5a	6.27296e-17	-1.6957e-07	-0.612625	0.318063	0.572774	1
4046	Hk2	6.26974e-17	-1.69536e-07	-0.612151	0.317736	0.572972	1
4413	Pik3cg	6.263e-17	-1.69465e-07	-0.61116	0.317053	0.573384	1
2654	Syk	6.25839e-17	-1.69416e-07	-0.610482	0.316587	0.573666	1
5090	Ly6g	6.25839e-17	-1.69416e-07	-0.610482	0.316587	0.573666	1
834	Gak	6.24698e-17	-1.69294e-07	-0.608802	0.315434	0.574365	1
1757	Mroh1	6.24585e-17	-1.69282e-07	-0.608636	0.31532	0.574434	1
1938	Numb	6.23322e-17	-1.69148e-07	-0.606773	0.314045	0.575208	1
5641	Ptpn18	6.22307e-17	-1.69039e-07	-0.605274	0.313023	0.575831	1
5824	Tmed3	6.21394e-17	-1.68942e-07	-0.603926	0.312106	0.576391	1
1338	Syne1	6.17717e-17	-1.68548e-07	-0.598481	0.308423	0.578649	1
3514	Treml2	6.17535e-17	-1.68529e-07	-0.59821	0.308241	0.578762	1
2949	Limd2	6.1724e-17	-1.68497e-07	-0.597772	0.307947	0.578943	1
4891	Bcas2	6.16545e-17	-1.68423e-07	-0.596741	0.307254	0.57937	1
2443	Sdcbp	6.16472e-17	-1.68415e-07	-0.596632	0.307181	0.579415	1
832	Uqcrc1	6.16376e-17	-1.68405e-07	-0.59649	0.307086	0.579474	1
1142	Fcrls	6.16282e-17	-1.68395e-07	-0.59635	0.306992	0.579532	1
2384	Ranbp1	6.15918e-17	-1.68355e-07	-0.59581	0.306629	0.579756	1
2147	Pde4d	6.1579e-17	-1.68342e-07	-0.595618	0.306501	0.579835	1
4977	Anln	6.15281e-17	-1.68287e-07	-0.594861	0.305995	0.580148	1
4866	Rps28	6.14451e-17	-1.68198e-07	-0.593627	0.30517	0.580659	1
2154	Zbtb4	6.13472e-17	-1.68092e-07	-0.592169	0.304198	0.581263	1
3643	Stam2	6.12387e-17	-1.67976e-07	-0.590552	0.303124	0.581931	1
934	Lilr4b	6.12155e-17	-1.67951e-07	-0.590206	0.302894	0.582074	1
3731	Capn2	6.11449e-17	-1.67874e-07	-0.589152	0.302195	0.58251	1
3821	Pop4	6.1029e-17	-1.67749e-07	-0.587422	0.301051	0.583224	1
4534	Cnih4	6.10075e-17	-1.67726e-07	-0.587099	0.300838	0.583357	1
1116	Ncapg2	6.09441e-17	-1.67658e-07	-0.586152	0.300214	0.583748	1
813	Kctd20	6.08763e-17	-1.67584e-07	-0.585137	0.299546	0.584167	1
3473	Chchd3	6.06506e-17	-1.6734e-07	-0.581756	0.297329	0.585561	1
3895	Gpaa1	6.06506e-17	-1.6734e-07	-0.581756	0.297329	0.585561	1
916	Mfng	6.05886e-17	-1.67273e-07	-0.580824	0.296721	0.585945	1
5300	Ganab	6.05059e-17	-1.67183e-07	-0.579582	0.295912	0.586457	1
4137	Jade1	6.05047e-17	-1.67182e-07	-0.579565	0.2959	0.586464	1
4261	Iffo1	6.04987e-17	-1.67175e-07	-0.579475	0.295842	0.586501	1
1482	Slc2a3	6.02617e-17	-1.66918e-07	-0.57591	0.293529	0.587968	1
3263	Tst	6.0034e-17	-1.6667e-07	-0.572476	0.291314	0.58938	1
1998	Rpl31	5.99019e-17	-1.66525e-07	-0.57048	0.290033	0.590199	1
5051	Dnajb6	5.9848e-17	-1.66467e-07	-0.569666	0.289512	0.590533	1
656	Etfb	5.97306e-17	-1.66338e-07	-0.56789	0.288378	0.591262	1
4339	Pdlim5	5.96311e-17	-1.66229e-07	-0.566383	0.287418	0.59188	1
2508	Adgre1	5.96148e-17	-1.66211e-07	-0.566135	0.28726	0.591982	1
5689	Bcl2l1	5.94828e-17	-1.66067e-07	-0.564133	0.28599	0.592802	1
3951	C1qb	5.93089e-17	-1.65876e-07	-0.561491	0.28432	0.593884	1
2278	Dnajc24	5.92648e-17	-1.65827e-07	-0.560819	0.283897	0.594158	1
4596	Pxk	5.91749e-17	-1.65729e-07	-0.559452	0.283037	0.594718	1
1153	B4galt1	5.90094e-17	-1.65546e-07	-0.556929	0.281455	0.595749	1
78	Csf2rb	5.89268e-17	-1.65455e-07	-0.555668	0.280668	0.596264	1
1593	Pmepa1	5.87846e-17	-1.65298e-07	-0.553497	0.279315	0.59715	1
5452	Ccl5	5.87798e-17	-1.65293e-07	-0.553422	0.279269	0.597181	1
1762	Basp1	5.87239e-17	-1.65231e-07	-0.552568	0.278739	0.597529	1
2077	Anp32a	5.86945e-17	-1.65199e-07	-0.552118	0.27846	0.597713	1
4014	Ndufa7	5.85542e-17	-1.65044e-07	-0.54997	0.27713	0.598588	1
1857	Lamtor5	5.855e-17	-1.65039e-07	-0.549905	0.27709	0.598615	1
2770	Ocel1	5.85196e-17	-1.65005e-07	-0.549439	0.276803	0.598805	1
3847	Fam3a	5.85124e-17	-1.64997e-07	-0.549329	0.276735	0.598849	1
474	Prkacb	5.84782e-17	-1.64959e-07	-0.548805	0.276411	0.599063	1
111	Psma6	5.83861e-17	-1.64857e-07	-0.547391	0.275541	0.599639	1
5696	Eif3f	5.82442e-17	-1.647e-07	-0.545211	0.274203	0.600526	1
2637	Pycard	5.82023e-17	-1.64653e-07	-0.544567	0.273809	0.600788	1
1458	Gnb1	5.81869e-17	-1.64636e-07	-0.54433	0.273664	0.600884	1
2989	Elk4	5.80386e-17	-1.64471e-07	-0.542046	0.272271	0.601813	1
2632	Ppp2r5d	5.79398e-17	-1.64361e-07	-0.540524	0.271345	0.602431	1
3954	Ints12	5.77733e-17	-1.64175e-07	-0.537954	0.269788	0.603474	1
3310	Usp15	5.77611e-17	-1.64162e-07	-0.537765	0.269674	0.603551	1
5273	Cd177	5.76404e-17	-1.64027e-07	-0.535898	0.268548	0.604308	1
5243	Las1l	5.75931e-17	-1.63974e-07	-0.535166	0.268107	0.604604	1
228	Lat2	5.74671e-17	-1.63833e-07	-0.533215	0.266936	0.605395	1
3868	Akirin2	5.74217e-17	-1.63782e-07	-0.53251	0.266513	0.60568	1
4497	Ndufb2	5.73931e-17	-1.6375e-07	-0.532067	0.266248	0.60586	1
3027	Prelid3b	5.7346e-17	-1.63697e-07	-0.531336	0.265811	0.606155	1
3127	H3f3b	5.73175e-17	-1.63665e-07	-0.530894	0.265547	0.606334	1
5509	Pak2	5.72955e-17	-1.63641e-07	-0.530553	0.265344	0.606472	1
2789	Dnmt1	5.72824e-17	-1.63626e-07	-0.530349	0.265222	0.606555	1
5831	S100a11	5.72475e-17	-1.63587e-07	-0.529807	0.264899	0.606774	1
4893	Tgfbr2	5.71488e-17	-1.63476e-07	-0.528272	0.263986	0.607395	1
3569	Commd1	5.71409e-17	-1.63467e-07	-0.528149	0.263913	0.607444	1
2402	Cklf	5.69115e-17	-1.63209e-07	-0.524577	0.261799	0.608887	1
142	Ost4	5.6859e-17	-1.6315e-07	-0.523759	0.261316	0.609217	1
4162	Rfc1	5.68321e-17	-1.63119e-07	-0.523337	0.261068	0.609387	1
2246	Capn1	5.66448e-17	-1.62908e-07	-0.520412	0.25935	0.610567	1
2902	Rilpl1	5.66005e-17	-1.62858e-07	-0.519719	0.258945	0.610846	1
1235	Gda	5.656e-17	-1.62812e-07	-0.519086	0.258575	0.611101	1
1002	Cib1	5.656e-17	-1.62812e-07	-0.519086	0.258575	0.611101	1
5549	Rps19bp1	5.65451e-17	-1.62795e-07	-0.518852	0.258438	0.611195	1
2952	Tmem176a	5.65401e-17	-1.6279e-07	-0.518774	0.258393	0.611227	1
843	Strap	5.65348e-17	-1.62784e-07	-0.518692	0.258345	0.61126	1
1438	Ndufs3	5.64082e-17	-1.6264e-07	-0.516708	0.257189	0.612058	1
4471	Arl8a	5.62141e-17	-1.6242e-07	-0.513661	0.255422	0.613283	1
5688	Phf11b	5.61864e-17	-1.62389e-07	-0.513226	0.25517	0.613458	1
613	Dram1	5.6184e-17	-1.62386e-07	-0.513188	0.255148	0.613473	1
5313	Arhgef40	5.60053e-17	-1.62183e-07	-0.510378	0.253528	0.614602	1
4249	Brip1	5.57297e-17	-1.61869e-07	-0.506032	0.251039	0.616345	1
2936	Slc25a5	5.56482e-17	-1.61776e-07	-0.504744	0.250305	0.61686	1
1123	Cox6c	5.55721e-17	-1.61689e-07	-0.503541	0.249621	0.617342	1
5830	Cd8a	5.55721e-17	-1.61689e-07	-0.503541	0.249621	0.617342	1
962	Ktn1	5.55577e-17	-1.61673e-07	-0.503314	0.249492	0.617433	1
4031	Psmg4	5.55155e-17	-1.61624e-07	-0.502645	0.249112	0.617701	1
1424	Abtb1	5.54298e-17	-1.61526e-07	-0.501288	0.248344	0.618244	1
2039	Mbd2	5.53925e-17	-1.61484e-07	-0.500698	0.248011	0.618479	1
594	Nop58	5.53211e-17	-1.61402e-07	-0.499565	0.247371	0.618932	1
1549	Rock1	5.52642e-17	-1.61337e-07	-0.498662	0.246863	0.619293	1
5782	Rps26	5.5142e-17	-1.61196e-07	-0.496721	0.245772	0.620068	1
897	Pdcl3	5.51185e-17	-1.61169e-07	-0.496347	0.245562	0.620217	1
4360	Atp6v1d	5.51048e-17	-1.61154e-07	-0.496129	0.24544	0.620304	1
501	Nav3	5.50499e-17	-1.61091e-07	-0.495256	0.244951	0.620653	1
3574	Nop53	5.49477e-17	-1.60973e-07	-0.493629	0.244043	0.621301	1
800	Cep295	5.48996e-17	-1.60918e-07	-0.492863	0.243616	0.621606	1
4303	Itgb5	5.48787e-17	-1.60894e-07	-0.49253	0.243431	0.621739	1
5021	Topbp1	5.48615e-17	-1.60874e-07	-0.492255	0.243278	0.621849	1
3534	Cndp2	5.4759e-17	-1.60756e-07	-0.49062	0.24237	0.6225	1
2572	Mctp1	5.47349e-17	-1.60728e-07	-0.490236	0.242157	0.622653	1
5262	Ndufv1	5.46662e-17	-1.60649e-07	-0.489138	0.241549	0.62309	1
3180	Nsa2	5.46594e-17	-1.60641e-07	-0.489029	0.241489	0.623133	1
3492	Pcbd2	5.46207e-17	-1.60596e-07	-0.48841	0.241147	0.623379	1
5632	Atp6v0a2	5.46133e-17	-1.60587e-07	-0.488293	0.241082	0.623426	1
3000	Rps9	5.43905e-17	-1.6033e-07	-0.484726	0.239119	0.624843	1
4110	Stag1	5.41945e-17	-1.60103e-07	-0.481581	0.237398	0.626091	1
3411	Soga1	5.40697e-17	-1.59958e-07	-0.479575	0.236306	0.626887	1
2502	Rplp0	5.40695e-17	-1.59957e-07	-0.479573	0.236305	0.626888	1
2544	Cenpk	5.40608e-17	-1.59947e-07	-0.479433	0.236229	0.626943	1
1199	Hdgfl2	5.40385e-17	-1.59921e-07	-0.479074	0.236034	0.627085	1
4427	Hnrnpf	5.40068e-17	-1.59884e-07	-0.478563	0.235757	0.627288	1
2455	Seh1l	5.39703e-17	-1.59842e-07	-0.477976	0.235438	0.62752	1
4811	Zmpste24	5.38991e-17	-1.59759e-07	-0.476829	0.234818	0.627974	1
336	Usp5	5.38342e-17	-1.59684e-07	-0.475783	0.234252	0.628388	1
1618	Lrp1	5.37922e-17	-1.59635e-07	-0.475104	0.233887	0.628657	1
1237	Dck	5.37279e-17	-1.5956e-07	-0.474067	0.233328	0.629067	1
3393	St3gal6	5.37201e-17	-1.59551e-07	-0.473941	0.23326	0.629117	1
344	Pde3b	5.35486e-17	-1.5935e-07	-0.471169	0.231774	0.630212	1
3433	Elob	5.33747e-17	-1.59147e-07	-0.468352	0.23027	0.631323	1
1227	Arsb	5.33429e-17	-1.5911e-07	-0.467837	0.229996	0.631527	1
940	Wdr43	5.33026e-17	-1.59062e-07	-0.467183	0.229649	0.631784	1
3394	Xrn2	5.3191e-17	-1.58931e-07	-0.465372	0.228688	0.632498	1
882	Ndufa1	5.3107e-17	-1.58833e-07	-0.464006	0.227966	0.633036	1
886	Acox3	5.31042e-17	-1.58829e-07	-0.463961	0.227943	0.633054	1
3116	F5	5.30937e-17	-1.58817e-07	-0.46379	0.227852	0.633121	1
3946	Nrip1	5.3025e-17	-1.58736e-07	-0.462672	0.227263	0.633561	1
3036	Ttc3	5.29101e-17	-1.58601e-07	-0.4608	0.226279	0.634297	1
5164	Rflnb	5.28735e-17	-1.58558e-07	-0.460204	0.225966	0.634531	1
4322	Mfsd1	5.27418e-17	-1.58403e-07	-0.458055	0.224842	0.635375	1
4918	Oxa1l	5.26812e-17	-1.58331e-07	-0.457064	0.224325	0.635764	1
3876	Lsm8	5.26339e-17	-1.58275e-07	-0.456291	0.223923	0.636067	1
1280	Mfsd14a	5.26285e-17	-1.58269e-07	-0.456203	0.223877	0.636102	1
3538	Mga	5.25666e-17	-1.58196e-07	-0.455191	0.223351	0.636498	1
3444	Ndufb3	5.2358e-17	-1.57949e-07	-0.451773	0.221581	0.637838	1
173	Fxr1	5.23347e-17	-1.57921e-07	-0.45139	0.221384	0.637987	1
2516	Fscn1	5.23298e-17	-1.57916e-07	-0.451311	0.221343	0.638018	1
2034	Ubc	5.23094e-17	-1.57891e-07	-0.450975	0.22117	0.63815	1
2822	Glul	5.23074e-17	-1.57889e-07	-0.450943	0.221153	0.638163	1
1412	Tbc1d8	5.22801e-17	-1.57857e-07	-0.450496	0.220923	0.638338	1
100	Milr1	5.22501e-17	-1.57821e-07	-0.450003	0.220669	0.63853	1
702	Araf	5.22501e-17	-1.57821e-07	-0.450003	0.220669	0.63853	1
5820	Adam17	5.2248e-17	-1.57819e-07	-0.449968	0.220652	0.638544	1
3983	U2af1	5.22329e-17	-1.57801e-07	-0.44972	0.220524	0.638641	1
2339	H2afz	5.21992e-17	-1.57761e-07	-0.449167	0.22024	0.638857	1
1409	Trf	5.21473e-17	-1.57699e-07	-0.448313	0.219802	0.639191	1
5693	Mapk14	5.20869e-17	-1.57627e-07	-0.447319	0.219293	0.63958	1
2819	Mrpl42	5.20274e-17	-1.57556e-07	-0.44634	0.218792	0.639962	1
223	Atp5h	5.19496e-17	-1.57464e-07	-0.445058	0.218138	0.640462	1
1966	Rab11a	5.17298e-17	-1.57202e-07	-0.441431	0.216296	0.641877	1
2429	Hspa8	5.14894e-17	-1.56914e-07	-0.437455	0.214291	0.643425	1
4876	Atp6v0a1	5.13399e-17	-1.56735e-07	-0.434975	0.213048	0.644389	1
445	Hivep3	5.11957e-17	-1.56562e-07	-0.43258	0.211853	0.645319	1
3890	Timm8b	5.11836e-17	-1.56548e-07	-0.432378	0.211753	0.645397	1
2894	Dhrs7b	5.11491e-17	-1.56506e-07	-0.431804	0.211468	0.64562	1
1301	Hnrnpr	5.10865e-17	-1.56431e-07	-0.430762	0.21095	0.646024	1
4247	Srrm2	5.10405e-17	-1.56376e-07	-0.429995	0.21057	0.646321	1
4898	Rab3il1	5.10343e-17	-1.56368e-07	-0.429892	0.210519	0.646361	1
573	Dnajc2	5.10216e-17	-1.56353e-07	-0.429681	0.210414	0.646443	1
2628	Alyref	5.09757e-17	-1.56298e-07	-0.428915	0.210036	0.646739	1
692	Psma3	5.09405e-17	-1.56255e-07	-0.42833	0.209746	0.646966	1
4174	Lyar	5.0761e-17	-1.56039e-07	-0.425333	0.208271	0.648126	1
1502	Mmp8	5.07407e-17	-1.56014e-07	-0.424992	0.208104	0.648258	1
158	Csnk1e	5.0661e-17	-1.55918e-07	-0.423659	0.20745	0.648773	1
994	Spdl1	5.06219e-17	-1.55871e-07	-0.423005	0.207131	0.649026	1
388	Mpp1	5.05127e-17	-1.55738e-07	-0.421175	0.206238	0.649732	1
1426	Rhoh	5.04183e-17	-1.55624e-07	-0.419593	0.205468	0.650343	1
3949	Khk	5.03299e-17	-1.55517e-07	-0.418108	0.204748	0.650916	1
3133	Trappc6a	5.03133e-17	-1.55497e-07	-0.417829	0.204613	0.651023	1
3345	Fuca2	5.03105e-17	-1.55493e-07	-0.417782	0.20459	0.651041	1
1531	Tmco1	5.03019e-17	-1.55483e-07	-0.417637	0.20452	0.651097	1
5127	Cep250	5.02953e-17	-1.55475e-07	-0.417527	0.204467	0.651139	1
3993	Fbrs	5.0285e-17	-1.55462e-07	-0.417354	0.204383	0.651206	1
5449	Sdccag3	5.02422e-17	-1.5541e-07	-0.416635	0.204035	0.651483	1
3413	Prex1	5.01429e-17	-1.55289e-07	-0.414963	0.203229	0.652127	1
652	Trim26	5.01417e-17	-1.55288e-07	-0.414942	0.203219	0.652135	1
1946	Hif1a	5.01378e-17	-1.55283e-07	-0.414877	0.203188	0.65216	1
4559	Ptp4a3	5.01347e-17	-1.55279e-07	-0.414825	0.203163	0.65218	1
4548	Osbpl11	5.01092e-17	-1.55248e-07	-0.414395	0.202956	0.652345	1
5467	Commd3	5.00671e-17	-1.55197e-07	-0.413686	0.202616	0.652618	1
3014	Eif5a	5.00543e-17	-1.55182e-07	-0.413469	0.202511	0.652701	1
5337	Lman1	5.0052e-17	-1.55179e-07	-0.413431	0.202493	0.652716	1
2533	Agtrap	5.00485e-17	-1.55175e-07	-0.413372	0.202465	0.652739	1
2180	Serpine2	5.00024e-17	-1.55118e-07	-0.412594	0.202092	0.653038	1
1444	Ywhah	4.99975e-17	-1.55112e-07	-0.412513	0.202053	0.653069	1
3463	Tgoln1	4.97692e-17	-1.54834e-07	-0.408656	0.200211	0.65455	1
1031	Cxcr4	4.97241e-17	-1.54779e-07	-0.407894	0.199849	0.654843	1
2134	Btf3	4.96765e-17	-1.5472e-07	-0.407086	0.199466	0.655152	1
1221	Tspan4	4.96733e-17	-1.54717e-07	-0.407033	0.199441	0.655173	1
1174	Ppp1r18	4.96283e-17	-1.54661e-07	-0.406271	0.199079	0.655465	1
935	Nelfcd	4.9504e-17	-1.54509e-07	-0.404163	0.198084	0.656272	1
5060	Ubl5	4.94629e-17	-1.54459e-07	-0.403465	0.197755	0.656539	1
2121	Kctd12	4.94575e-17	-1.54452e-07	-0.403373	0.197711	0.656575	1
3714	Selenok	4.94426e-17	-1.54434e-07	-0.40312	0.197592	0.656671	1
1088	Tmem167	4.9356e-17	-1.54328e-07	-0.401649	0.196901	0.657234	1
5751	Ndufa10	4.93264e-17	-1.54291e-07	-0.401145	0.196665	0.657427	1
3305	Msrb1	4.93177e-17	-1.54281e-07	-0.400998	0.196596	0.657483	1
1186	Lyn	4.92261e-17	-1.54168e-07	-0.399439	0.195866	0.658079	1
2872	Cmtm3	4.92217e-17	-1.54162e-07	-0.399363	0.19583	0.658108	1
5731	Arhgap30	4.8911e-17	-1.53779e-07	-0.394062	0.193366	0.66013	1
5545	Larp7	4.88368e-17	-1.53688e-07	-0.392793	0.19278	0.660613	1
4159	Gpr27	4.86419e-17	-1.53447e-07	-0.389455	0.191244	0.661883	1
202	Lsm3	4.86333e-17	-1.53436e-07	-0.389308	0.191177	0.661939	1
2170	Cenpa	4.86032e-17	-1.53399e-07	-0.388791	0.19094	0.662135	1
1612	Emilin2	4.83725e-17	-1.53112e-07	-0.384825	0.189131	0.66364	1
2049	Ybx1	4.83554e-17	-1.53091e-07	-0.384532	0.188998	0.663752	1
4887	Unc93b1	4.82275e-17	-1.52932e-07	-0.382328	0.188	0.664587	1
1916	Il6st	4.81862e-17	-1.5288e-07	-0.381616	0.187678	0.664856	1
1638	Ogdh	4.80633e-17	-1.52727e-07	-0.379494	0.186722	0.665659	1
4807	S1pr4	4.78194e-17	-1.52422e-07	-0.375273	0.184831	0.667254	1
3080	Nav2	4.77014e-17	-1.52274e-07	-0.373227	0.18392	0.668026	1
3420	Rex1bd	4.76291e-17	-1.52183e-07	-0.371971	0.183363	0.668499	1
3611	Alas1	4.75942e-17	-1.5214e-07	-0.371365	0.183094	0.668727	1
1326	Ncbp2	4.75632e-17	-1.52101e-07	-0.370826	0.182856	0.66893	1
2153	Bcap31	4.75304e-17	-1.52059e-07	-0.370256	0.182604	0.669145	1
98	Gas6	4.75127e-17	-1.52037e-07	-0.369949	0.182468	0.66926	1
4370	Wasf2	4.74733e-17	-1.51988e-07	-0.369263	0.182166	0.669519	1
730	Fcho2	4.74105e-17	-1.51909e-07	-0.36817	0.181684	0.66993	1
2875	Csnk1d	4.7339e-17	-1.51819e-07	-0.366923	0.181136	0.670398	1
4180	Cse1l	4.73269e-17	-1.51803e-07	-0.366711	0.181044	0.670478	1
3887	Kif20b	4.73249e-17	-1.51801e-07	-0.366677	0.181028	0.670491	1
5841	Srrt	4.69659e-17	-1.51347e-07	-0.3604	0.178292	0.672845	1
3860	Lrmp	4.68253e-17	-1.51169e-07	-0.357935	0.177226	0.673768	1
1747	Mcm4	4.68072e-17	-1.51146e-07	-0.357617	0.177089	0.673887	1
2981	Cct5	4.68e-17	-1.51137e-07	-0.357491	0.177035	0.673934	1
2592	Svip	4.67925e-17	-1.51128e-07	-0.357359	0.176978	0.673983	1
4444	Ccdc88c	4.67186e-17	-1.51034e-07	-0.356062	0.17642	0.674468	1
3955	Peak1	4.67089e-17	-1.51021e-07	-0.35589	0.176346	0.674532	1
42	Lin9	4.65601e-17	-1.50832e-07	-0.353273	0.175225	0.675509	1
3696	Mxd1	4.65475e-17	-1.50816e-07	-0.353051	0.17513	0.675592	1
1548	Bub1	4.65475e-17	-1.50816e-07	-0.353051	0.17513	0.675592	1
2280	Fam133b	4.65379e-17	-1.50804e-07	-0.352881	0.175058	0.675655	1
5360	Ing3	4.6463e-17	-1.50709e-07	-0.35156	0.174494	0.676148	1
525	Siglech	4.64552e-17	-1.50699e-07	-0.351422	0.174436	0.676199	1
1385	Ppp1r9a	4.6406e-17	-1.50636e-07	-0.350555	0.174067	0.676522	1
279	Zfp710	4.63212e-17	-1.50528e-07	-0.349058	0.173431	0.67708	1
2317	Gpr107	4.62868e-17	-1.50484e-07	-0.348449	0.173173	0.677307	1
0	Rpl28	4.62089e-17	-1.50384e-07	-0.347072	0.172591	0.677819	1
3218	Rtn4	4.61906e-17	-1.50361e-07	-0.346748	0.172454	0.67794	1
2604	4933434E20Rik	4.61475e-17	-1.50306e-07	-0.345985	0.172133	0.678223	1
5445	Cox7b	4.61055e-17	-1.50252e-07	-0.345241	0.17182	0.6785	1
1719	Dhfr	4.60663e-17	-1.50202e-07	-0.344547	0.171528	0.678757	1
1764	Emc2	4.5994e-17	-1.50109e-07	-0.343264	0.170989	0.679234	1
884	Hjurp	4.59707e-17	-1.50079e-07	-0.34285	0.170816	0.679387	1
451	Ccni	4.59694e-17	-1.50078e-07	-0.342827	0.170806	0.679396	1
5555	Bet1l	4.5704e-17	-1.49737e-07	-0.338108	0.16884	0.681145	1
4376	Fau	4.5531e-17	-1.49514e-07	-0.335023	0.167565	0.682285	1
1114	Pam16	4.55096e-17	-1.49486e-07	-0.334641	0.167407	0.682426	1
714	Dhrs7	4.54435e-17	-1.49401e-07	-0.333459	0.166921	0.682863	1
979	Psmb5	4.53964e-17	-1.4934e-07	-0.332617	0.166575	0.683174	1
5139	St6galnac4	4.53857e-17	-1.49326e-07	-0.332427	0.166497	0.683244	1
2560	Atraid	4.53354e-17	-1.49261e-07	-0.331527	0.166128	0.683576	1
4724	Mark3	4.52395e-17	-1.49137e-07	-0.329807	0.165425	0.68421	1
2212	Rhob	4.52392e-17	-1.49137e-07	-0.329803	0.165424	0.684211	1
3402	Pld3	4.51158e-17	-1.48977e-07	-0.32759	0.164523	0.685026	1
891	Atp5o.1	4.50169e-17	-1.48848e-07	-0.325811	0.163801	0.68568	1
992	Naa50	4.49571e-17	-1.48771e-07	-0.324737	0.163367	0.686075	1
33	Pten	4.4768e-17	-1.48525e-07	-0.321329	0.161995	0.687326	1
3685	Zbtb18	4.45342e-17	-1.48219e-07	-0.317106	0.160308	0.688873	1
1473	Tanc2	4.44604e-17	-1.48123e-07	-0.31577	0.159777	0.689362	1
1582	Adrb1	4.44033e-17	-1.48048e-07	-0.314734	0.159367	0.68974	1
2348	P2ry12	4.43072e-17	-1.47922e-07	-0.312991	0.158678	0.690377	1
1395	Kxd1	4.42716e-17	-1.47875e-07	-0.312345	0.158423	0.690613	1
4295	Fam117a	4.4261e-17	-1.47861e-07	-0.312152	0.158347	0.690683	1
280	Ppil3	4.42354e-17	-1.47828e-07	-0.311688	0.158164	0.690852	1
645	Slu7	4.42354e-17	-1.47828e-07	-0.311688	0.158164	0.690852	1
5762	B9d2	4.42206e-17	-1.47808e-07	-0.311418	0.158058	0.690951	1
5766	Prkar2b	4.41338e-17	-1.47694e-07	-0.30984	0.157438	0.691526	1
478	Rnf115	4.40528e-17	-1.47588e-07	-0.308365	0.156861	0.692063	1
342	Vps26a	4.39026e-17	-1.4739e-07	-0.305626	0.155793	0.69306	1
5242	Cxxc5	4.38759e-17	-1.47355e-07	-0.305139	0.155604	0.693237	1
5251	Herpud1	4.36417e-17	-1.47045e-07	-0.300856	0.153947	0.694792	1
3050	Ndufb5	4.36251e-17	-1.47023e-07	-0.300552	0.15383	0.694902	1
677	Smpd1	4.36203e-17	-1.47017e-07	-0.300463	0.153796	0.694934	1
568	Dusp1	4.36015e-17	-1.46992e-07	-0.300119	0.153663	0.695059	1
5294	Rps6kb1	4.3564e-17	-1.46942e-07	-0.299431	0.153399	0.695308	1
1216	Syne2	4.35633e-17	-1.46942e-07	-0.299419	0.153395	0.695312	1
2105	Lmf2	4.34549e-17	-1.46798e-07	-0.297428	0.152632	0.696033	1
5256	Lgals1	4.33796e-17	-1.46698e-07	-0.296045	0.152103	0.696533	1
1681	Trib1	4.33738e-17	-1.4669e-07	-0.295939	0.152063	0.696572	1
3901	Srsf5	4.3331e-17	-1.46633e-07	-0.295151	0.151763	0.696857	1
4056	Galns	4.33079e-17	-1.46602e-07	-0.294726	0.151601	0.69701	1
799	Psmd8	4.32557e-17	-1.46533e-07	-0.293765	0.151236	0.697357	1
2524	2010107E04Rik	4.32379e-17	-1.46509e-07	-0.293437	0.151111	0.697476	1
2324	Copg2	4.31269e-17	-1.46361e-07	-0.29139	0.150336	0.698214	1
4521	Atf4	4.31194e-17	-1.46351e-07	-0.291251	0.150284	0.698264	1
2097	Adam8	4.30771e-17	-1.46295e-07	-0.290471	0.149989	0.698546	1
282	Srp9	4.30006e-17	-1.46193e-07	-0.289058	0.149457	0.699055	1
4203	Tor1aip2	4.30001e-17	-1.46192e-07	-0.289049	0.149454	0.699058	1
622	Ccdc186	4.29385e-17	-1.4611e-07	-0.28791	0.149026	0.699468	1
247	Cd2ap	4.28885e-17	-1.46043e-07	-0.286984	0.148679	0.699801	1
5386	Slc35c2	4.28765e-17	-1.46027e-07	-0.286761	0.148595	0.699881	1
1197	Psmb4	4.28462e-17	-1.45986e-07	-0.2862	0.148386	0.700083	1
1189	Apbb1ip	4.28385e-17	-1.45976e-07	-0.286057	0.148332	0.700134	1
1218	Erlin1	4.2625e-17	-1.4569e-07	-0.282096	0.146858	0.701557	1
3002	Vamp5	4.25941e-17	-1.45648e-07	-0.281522	0.146645	0.701763	1
5790	Mpeg1	4.25186e-17	-1.45547e-07	-0.280117	0.146125	0.702266	1
1402	Fam53b	4.24605e-17	-1.45469e-07	-0.279036	0.145726	0.702653	1
739	Scoc	4.24537e-17	-1.4546e-07	-0.27891	0.14568	0.702698	1
1478	Plgrkt	4.24456e-17	-1.45449e-07	-0.278758	0.145624	0.702753	1
4623	mt-Nd1	4.22523e-17	-1.45188e-07	-0.275152	0.144301	0.704042	1
5218	Zcchc17	4.21725e-17	-1.4508e-07	-0.27366	0.143756	0.704575	1
2413	Stard3	4.21063e-17	-1.44991e-07	-0.272421	0.143305	0.705017	1
2988	Shcbp1	4.2067e-17	-1.44938e-07	-0.271686	0.143038	0.705279	1
4525	Glrx	4.19803e-17	-1.4482e-07	-0.27006	0.142449	0.705858	1
2714	Tesk1	4.17813e-17	-1.4455e-07	-0.266321	0.141101	0.707189	1
3063	H2afy	4.17194e-17	-1.44466e-07	-0.265157	0.140684	0.707602	1
2816	Pqlc3	4.17127e-17	-1.44457e-07	-0.26503	0.140638	0.707647	1
296	Mrpl27	4.1674e-17	-1.44404e-07	-0.264302	0.140378	0.707906	1
3605	Zfp280d	4.16537e-17	-1.44377e-07	-0.263919	0.140241	0.708042	1
4164	Cct8	4.1642e-17	-1.44361e-07	-0.263698	0.140162	0.70812	1
2456	Taldo1	4.15814e-17	-1.44278e-07	-0.262556	0.139754	0.708525	1
857	Hist1h1d	4.15339e-17	-1.44213e-07	-0.261659	0.139435	0.708843	1
612	Lpin2	4.15e-17	-1.44167e-07	-0.261019	0.139208	0.70907	1
1581	Adap2os	4.14293e-17	-1.44071e-07	-0.259684	0.138734	0.709543	1
5669	B930036N10Rik	4.142e-17	-1.44058e-07	-0.259508	0.138672	0.709605	1
305	Emp3	4.14083e-17	-1.44042e-07	-0.259287	0.138593	0.709683	1
182	Chn2	4.13455e-17	-1.43956e-07	-0.258098	0.138173	0.710104	1
3522	Cox5a	4.13302e-17	-1.43935e-07	-0.257807	0.138071	0.710207	1
4929	Luc7l2	4.127e-17	-1.43853e-07	-0.256668	0.137669	0.710609	1
4302	Pik3cb	4.12067e-17	-1.43766e-07	-0.255467	0.137247	0.711033	1
2157	Clcn4	4.11525e-17	-1.43692e-07	-0.254438	0.136886	0.711397	1
3390	Col27a1	4.09872e-17	-1.43465e-07	-0.251296	0.135789	0.712504	1
5441	Fam114a2	4.09847e-17	-1.43461e-07	-0.251249	0.135772	0.712521	1
5805	Hps3	4.09409e-17	-1.43401e-07	-0.250416	0.135482	0.712814	1
5047	Lhfpl2	4.08545e-17	-1.43282e-07	-0.248768	0.134911	0.713394	1
1341	Zfand5	4.07958e-17	-1.43201e-07	-0.247648	0.134523	0.713787	1
429	Agpat5	4.07943e-17	-1.43199e-07	-0.247619	0.134513	0.713798	1
3793	Ube2c	4.0785e-17	-1.43186e-07	-0.247443	0.134453	0.713859	1
2566	Tmx2	4.07819e-17	-1.43182e-07	-0.247383	0.134432	0.713881	1
3106	H13	4.0766e-17	-1.4316e-07	-0.24708	0.134327	0.713987	1
5212	Mef2c	4.07418e-17	-1.43127e-07	-0.246618	0.134168	0.71415	1
3971	Morc3	4.05434e-17	-1.42852e-07	-0.242823	0.132864	0.715481	1
4269	Hist1h1e	4.04795e-17	-1.42764e-07	-0.241599	0.132446	0.715909	1
2371	Tnfrsf11a	4.04619e-17	-1.4274e-07	-0.24126	0.13233	0.716028	1
4239	Nxt2	4.03293e-17	-1.42556e-07	-0.238715	0.131465	0.716918	1
3835	Ptgs1	4.02515e-17	-1.42448e-07	-0.237219	0.130958	0.717441	1
3721	Nfkbiz	4.02471e-17	-1.42442e-07	-0.237134	0.130929	0.71747	1
4730	Tnfaip8l2	4.01828e-17	-1.42352e-07	-0.235896	0.130511	0.717902	1
4902	Fam102a	4.00961e-17	-1.42231e-07	-0.234225	0.129949	0.718485	1
1675	Cyfip1	4.00765e-17	-1.42204e-07	-0.233847	0.129822	0.718617	1
141	Ddx27	4.0021e-17	-1.42127e-07	-0.232776	0.129462	0.71899	1
4756	Slc15a3	4.00058e-17	-1.42105e-07	-0.232481	0.129364	0.719093	1
4398	Atp5g1	3.99968e-17	-1.42093e-07	-0.232308	0.129306	0.719153	1
3838	Zfp950	3.99739e-17	-1.42061e-07	-0.231866	0.129158	0.719307	1
2712	Dhrs3	3.9828e-17	-1.41857e-07	-0.229044	0.128217	0.720288	1
3591	Gpr108	3.97926e-17	-1.41807e-07	-0.228357	0.127989	0.720527	1
5008	Srsf1	3.97015e-17	-1.4168e-07	-0.226591	0.127403	0.72114	1
5408	Snu13	3.96482e-17	-1.41605e-07	-0.225556	0.127061	0.721499	1
4995	Ahnak	3.96225e-17	-1.41569e-07	-0.225058	0.126897	0.721671	1
1171	Atp6ap2	3.95617e-17	-1.41484e-07	-0.223875	0.126508	0.722081	1
1942	Fam110a	3.95008e-17	-1.41398e-07	-0.22269	0.126118	0.722491	1
2542	Cysltr1	3.948e-17	-1.41369e-07	-0.222286	0.125986	0.722631	1
3645	Pofut1	3.9421e-17	-1.41286e-07	-0.221137	0.12561	0.723028	1
4699	Man2b1	3.92554e-17	-1.41052e-07	-0.217906	0.124557	0.724144	1
4272	Tma7	3.90993e-17	-1.40832e-07	-0.214852	0.123568	0.725197	1
554	Thoc7	3.90848e-17	-1.40811e-07	-0.214569	0.123477	0.725294	1
3883	Txndc11	3.90435e-17	-1.40753e-07	-0.213758	0.123215	0.725573	1
5876	Cast	3.90329e-17	-1.40738e-07	-0.213551	0.123148	0.725645	1
2285	Arhgap22	3.89716e-17	-1.40651e-07	-0.212349	0.122762	0.726058	1
896	Numa1	3.88838e-17	-1.40526e-07	-0.210624	0.122209	0.726651	1
5121	Elf1	3.88818e-17	-1.40523e-07	-0.210585	0.122197	0.726664	1
1010	Mrpl12	3.87608e-17	-1.40351e-07	-0.208206	0.121438	0.72748	1
5450	Ckap5	3.87532e-17	-1.40341e-07	-0.208056	0.12139	0.727532	1
999	Rpl7a	3.87084e-17	-1.40277e-07	-0.207174	0.12111	0.727834	1
4806	Mafb	3.86646e-17	-1.40214e-07	-0.20631	0.120835	0.72813	1
3451	Runx1	3.86595e-17	-1.40207e-07	-0.20621	0.120804	0.728164	1
59	Sub1	3.8629e-17	-1.40164e-07	-0.205608	0.120613	0.728371	1
1365	Vps36	3.86108e-17	-1.40138e-07	-0.20525	0.1205	0.728493	1
2534	Slc7a8	3.86054e-17	-1.4013e-07	-0.205142	0.120466	0.72853	1
1356	Cdc40	3.85861e-17	-1.40103e-07	-0.204761	0.120345	0.728661	1
4880	Rwdd1	3.85502e-17	-1.40051e-07	-0.204053	0.120122	0.728903	1
572	Esd	3.8486e-17	-1.3996e-07	-0.202783	0.119722	0.729337	1
304	Rlim	3.84315e-17	-1.39882e-07	-0.201705	0.119383	0.729705	1
263	Rapgef5	3.84214e-17	-1.39867e-07	-0.201506	0.11932	0.729773	1
5804	Tmem119	3.83589e-17	-1.39778e-07	-0.200269	0.118932	0.730195	1
2152	Cdkn2aipnl	3.83317e-17	-1.39739e-07	-0.199729	0.118764	0.730379	1
610	Rpia	3.82845e-17	-1.39671e-07	-0.198792	0.118471	0.730699	1
3728	mt-Co1	3.82249e-17	-1.39586e-07	-0.19761	0.118103	0.731101	1
1567	Cd48	3.80658e-17	-1.39357e-07	-0.194448	0.117122	0.732177	1
5391	Ski	3.80127e-17	-1.39281e-07	-0.193391	0.116795	0.732536	1
625	Srsf9	3.78979e-17	-1.39116e-07	-0.1911	0.116091	0.733314	1
2277	Cryl1	3.78595e-17	-1.3906e-07	-0.190334	0.115856	0.733574	1
5126	Egr1	3.7858e-17	-1.39058e-07	-0.190304	0.115847	0.733584	1
2655	Cul5	3.78135e-17	-1.38994e-07	-0.189415	0.115574	0.733885	1
3388	Rreb1	3.76017e-17	-1.38688e-07	-0.185175	0.114283	0.735319	1
4493	Pon2	3.75268e-17	-1.38579e-07	-0.183672	0.113828	0.735827	1
2944	Retreg1	3.74232e-17	-1.38428e-07	-0.18159	0.113201	0.736529	1
721	Tmem106b	3.73108e-17	-1.38265e-07	-0.179327	0.112522	0.737291	1
4761	Calm1	3.72307e-17	-1.38148e-07	-0.177712	0.112039	0.737835	1
3442	Cep57	3.71677e-17	-1.38057e-07	-0.176441	0.111661	0.738261	1
1562	Blnk	3.71193e-17	-1.37986e-07	-0.175463	0.11137	0.73859	1
1876	Ttc19	3.70537e-17	-1.3789e-07	-0.174136	0.110976	0.739035	1
4665	Pias1	3.69643e-17	-1.37759e-07	-0.172327	0.110442	0.739642	1
2104	Med4	3.69374e-17	-1.3772e-07	-0.171781	0.110281	0.739824	1
5026	Ctsc	3.68696e-17	-1.3762e-07	-0.170406	0.109876	0.740285	1
1609	Acadm	3.67959e-17	-1.37512e-07	-0.168909	0.109438	0.740785	1
424	Trir	3.67941e-17	-1.3751e-07	-0.168872	0.109427	0.740798	1
5698	Pfdn5	3.67616e-17	-1.37462e-07	-0.168211	0.109233	0.741018	1
3077	Rin2	3.66999e-17	-1.37371e-07	-0.166956	0.108867	0.741438	1
5687	Fcgr2b	3.66413e-17	-1.37285e-07	-0.165763	0.10852	0.741836	1
2519	Cyth3	3.66408e-17	-1.37284e-07	-0.165753	0.108517	0.741839	1
4501	Klf5	3.63816e-17	-1.36902e-07	-0.160461	0.106987	0.743601	1
2189	Capza1	3.63635e-17	-1.36875e-07	-0.16009	0.10688	0.743724	1
2249	Camk1	3.63357e-17	-1.36834e-07	-0.159521	0.106717	0.743913	1
2193	Il7r	3.63154e-17	-1.36804e-07	-0.159107	0.106598	0.744051	1
2903	Ndufc2	3.62899e-17	-1.36766e-07	-0.158584	0.106448	0.744224	1
385	Tor1aip1	3.62417e-17	-1.36695e-07	-0.157596	0.106166	0.744552	1
2687	Ipo5	3.61904e-17	-1.36619e-07	-0.156542	0.105865	0.744902	1
3227	Dnajc1	3.61528e-17	-1.36563e-07	-0.15577	0.105645	0.745157	1
468	Mat2a	3.60863e-17	-1.36464e-07	-0.154405	0.105257	0.745609	1
984	Cd151	3.60591e-17	-1.36424e-07	-0.153846	0.105099	0.745794	1
5379	St13	3.59069e-17	-1.36197e-07	-0.15071	0.104213	0.746831	1
240	Bag1	3.58685e-17	-1.3614e-07	-0.149919	0.103991	0.747092	1
4721	Tnfsf13b	3.58163e-17	-1.36062e-07	-0.14884	0.103688	0.747448	1
2467	Ppp1r11	3.57967e-17	-1.36033e-07	-0.148436	0.103575	0.747581	1
5623	Tbc1d5	3.57697e-17	-1.35993e-07	-0.147878	0.103418	0.747765	1
4188	Phactr4	3.57438e-17	-1.35954e-07	-0.147343	0.103269	0.747942	1
3715	Kdm3a	3.56939e-17	-1.3588e-07	-0.14631	0.102981	0.748281	1
3455	Tgfbrap1	3.56879e-17	-1.35871e-07	-0.146185	0.102946	0.748323	1
2109	Parl	3.56783e-17	-1.35856e-07	-0.145988	0.102891	0.748388	1
1914	Oser1	3.55523e-17	-1.35667e-07	-0.143375	0.102165	0.749247	1
3779	Dnaja1	3.55435e-17	-1.35654e-07	-0.143192	0.102114	0.749307	1
4824	Nxt1	3.52412e-17	-1.352e-07	-0.136904	0.100385	0.751368	1
60	Man2a1	3.52277e-17	-1.3518e-07	-0.136622	0.100308	0.75146	1
4885	Slc7a7	3.51962e-17	-1.35132e-07	-0.135963	0.100129	0.751675	1
4859	Ramp1	3.51914e-17	-1.35125e-07	-0.135865	0.100102	0.751708	1
1897	Ccdc93	3.51e-17	-1.34987e-07	-0.133955	0.0995824	0.752331	1
931	Cox6a1	3.50419e-17	-1.34899e-07	-0.132739	0.0992529	0.752728	1
3719	Nudt16l1	3.49645e-17	-1.34782e-07	-0.131117	0.0988147	0.753257	1
1082	Alg8	3.49193e-17	-1.34713e-07	-0.13017	0.0985597	0.753565	1
5145	Slc16a6	3.4842e-17	-1.34596e-07	-0.128548	0.0981239	0.754093	1
3194	Trem2	3.48079e-17	-1.34544e-07	-0.127831	0.0979316	0.754326	1
576	Baz2b	3.47493e-17	-1.34455e-07	-0.126599	0.0976023	0.754726	1
1901	Plec	3.46051e-17	-1.34236e-07	-0.123561	0.0967937	0.755712	1
4750	Mcm2	3.45969e-17	-1.34224e-07	-0.123389	0.0967481	0.755768	1
117	Acap1	3.45158e-17	-1.341e-07	-0.121676	0.0962949	0.756322	1
546	Anapc15	3.43858e-17	-1.33901e-07	-0.118928	0.0955711	0.757211	1
5341	Nae1	3.43245e-17	-1.33807e-07	-0.117629	0.0952307	0.75763	1
2333	Hsd17b11	3.4302e-17	-1.33773e-07	-0.117151	0.0951055	0.757784	1
1948	Cox5b	3.42937e-17	-1.3376e-07	-0.116976	0.0950597	0.757841	1
208	Fam69a	3.42459e-17	-1.33687e-07	-0.115961	0.0947947	0.758168	1
4015	Cadm1	3.41409e-17	-1.33526e-07	-0.113731	0.0942146	0.758886	1
175	Faf2	3.41067e-17	-1.33473e-07	-0.113004	0.0940259	0.75912	1
527	Tpp1	3.41059e-17	-1.33472e-07	-0.112986	0.0940214	0.759126	1
1483	Ldlr	3.4071e-17	-1.33418e-07	-0.112244	0.0938293	0.759364	1
276	Zfp120	3.40706e-17	-1.33418e-07	-0.112235	0.0938269	0.759367	1
1242	Fyb	3.40585e-17	-1.33399e-07	-0.111977	0.0937601	0.75945	1
123	2025-09-09	3.39923e-17	-1.33297e-07	-0.110566	0.093396	0.759903	1
2518	Mgat4a	3.39433e-17	-1.33222e-07	-0.109521	0.0931269	0.760239	1
456	Jak1	3.3927e-17	-1.33197e-07	-0.109174	0.0930378	0.76035	1
238	Bora	3.38716e-17	-1.33111e-07	-0.107989	0.0927338	0.76073	1
5305	Fry	3.38716e-17	-1.33111e-07	-0.107989	0.0927338	0.76073	1
3087	Pou2f2	3.37248e-17	-1.32884e-07	-0.10485	0.0919321	0.761735	1
486	Akap9	3.37012e-17	-1.32847e-07	-0.104343	0.0918031	0.761897	1
2546	Tmem147	3.36345e-17	-1.32744e-07	-0.102912	0.09144	0.762354	1
2184	Os9	3.35675e-17	-1.3264e-07	-0.101475	0.0910764	0.762813	1
1213	Eif3k	3.3539e-17	-1.32596e-07	-0.100862	0.0909218	0.763008	1
1460	Tprgl	3.33501e-17	-1.32302e-07	-0.0967954	0.0899007	0.764303	1
539	Ssh2	3.3323e-17	-1.3226e-07	-0.0962105	0.0897546	0.764489	1
3101	Babam1	3.31879e-17	-1.32049e-07	-0.0932911	0.0890282	0.765416	1
5857	Rbl2	3.31418e-17	-1.31977e-07	-0.0922939	0.0887812	0.765732	1
5018	Sirt3	3.30538e-17	-1.31839e-07	-0.0903853	0.0883099	0.766337	1
5462	Taf1	3.30459e-17	-1.31827e-07	-0.0902156	0.0882681	0.766391	1
5276	Eed	3.29384e-17	-1.31658e-07	-0.0878799	0.0876943	0.767129	1
5183	Ctsl	3.28404e-17	-1.31504e-07	-0.0857491	0.0871735	0.767802	1
5138	Cryba4	3.27843e-17	-1.31416e-07	-0.0845276	0.0868761	0.768187	1
5373	Mtmr3	3.27142e-17	-1.31305e-07	-0.0829974	0.0865046	0.768669	1
1405	Laptm5	3.26268e-17	-1.31167e-07	-0.0810884	0.086043	0.769269	1
3051	Ttc28	3.26234e-17	-1.31162e-07	-0.081015	0.0860253	0.769292	1
842	Smg6	3.25029e-17	-1.30972e-07	-0.0783783	0.0853911	0.77012	1
4879	Cln8	3.2495e-17	-1.30959e-07	-0.0782039	0.0853493	0.770175	1
536	Cdc45	3.24904e-17	-1.30952e-07	-0.0781029	0.085325	0.770207	1
5818	Tmed9	3.2438e-17	-1.30869e-07	-0.076954	0.08505	0.770567	1
4208	Dock4	3.24327e-17	-1.3086e-07	-0.0768394	0.0850226	0.770603	1
869	Ptbp1	3.24138e-17	-1.3083e-07	-0.0764248	0.0849236	0.770733	1
2351	Nubp2	3.2407e-17	-1.3082e-07	-0.0762746	0.0848877	0.77078	1
1993	Atp8a1	3.23963e-17	-1.30803e-07	-0.0760397	0.0848317	0.770853	1
1243	Dlgap5	3.22794e-17	-1.30617e-07	-0.0734702	0.0842205	0.771657	1
4828	Hnrnph1	3.21793e-17	-1.30458e-07	-0.0712673	0.0836993	0.772345	1
2668	Paics	3.21195e-17	-1.30362e-07	-0.0699469	0.0833882	0.772757	1
2379	Adgrg1	3.21009e-17	-1.30333e-07	-0.0695369	0.0832917	0.772885	1
1777	Slc39a7	3.20117e-17	-1.3019e-07	-0.0675672	0.0828297	0.773499	1
2341	Snx5	3.1983e-17	-1.30145e-07	-0.0669323	0.0826813	0.773696	1
5314	Comt	3.18859e-17	-1.29989e-07	-0.0647813	0.0821798	0.774365	1
3339	Nap1l4	3.18337e-17	-1.29905e-07	-0.0636224	0.0819107	0.774725	1
1122	Tlr7	3.18216e-17	-1.29886e-07	-0.0633541	0.0818485	0.774808	1
2618	Lsm1	3.18098e-17	-1.29867e-07	-0.0630937	0.0817881	0.774889	1
1523	Cops5	3.17589e-17	-1.29786e-07	-0.0619623	0.0815264	0.775239	1
5640	Syngr2	3.17494e-17	-1.2977e-07	-0.0617504	0.0814774	0.775305	1
2356	Mrfap1	3.173e-17	-1.29739e-07	-0.0613206	0.0813782	0.775438	1
3355	Eef1akmt1	3.17064e-17	-1.29701e-07	-0.0607952	0.0812571	0.775601	1
5576	Igfbp4	3.16973e-17	-1.29687e-07	-0.0605934	0.0812106	0.775664	1
3736	Max	3.16505e-17	-1.29611e-07	-0.0595521	0.080971	0.775986	1
3337	Utp18	3.16024e-17	-1.29534e-07	-0.0584799	0.0807249	0.776317	1
178	Cnot6l	3.15771e-17	-1.29493e-07	-0.0579159	0.0805957	0.776492	1
2881	Ndufab1	3.15167e-17	-1.29396e-07	-0.0565692	0.0802879	0.776908	1
1451	Gbp7	3.14777e-17	-1.29333e-07	-0.0556982	0.0800893	0.777176	1
973	Tango2	3.14355e-17	-1.29265e-07	-0.0547546	0.0798746	0.777467	1
4190	Klrc1	3.14202e-17	-1.2924e-07	-0.0544116	0.0797966	0.777573	1
5222	Mylip	3.14123e-17	-1.29227e-07	-0.0542359	0.0797567	0.777627	1
2826	Nt5c	3.13742e-17	-1.29166e-07	-0.0533823	0.0795631	0.77789	1
1299	Snx18	3.13697e-17	-1.29158e-07	-0.0532829	0.0795406	0.777921	1
1538	Sfr1	3.13342e-17	-1.29101e-07	-0.0524871	0.0793605	0.778166	1
3689	Snx30	3.13243e-17	-1.29085e-07	-0.0522665	0.0793106	0.778234	1
1133	Nudc	3.12297e-17	-1.28932e-07	-0.0501445	0.0788322	0.778886	1
3042	Cdkn2aip	3.12017e-17	-1.28886e-07	-0.0495146	0.0786907	0.77908	1
1782	Ehmt2	3.10979e-17	-1.28718e-07	-0.0471825	0.0781683	0.779795	1
5486	Errfi1	3.10844e-17	-1.28696e-07	-0.0468773	0.0781002	0.779889	1
4214	Nedd8	3.10567e-17	-1.28651e-07	-0.0462532	0.077961	0.78008	1
2453	Atp6v1h	3.09221e-17	-1.28431e-07	-0.0432187	0.0772869	0.781008	1
3376	Grb2	3.08646e-17	-1.28337e-07	-0.041918	0.0769994	0.781406	1
2862	Rnaset2a	3.0839e-17	-1.28296e-07	-0.0413399	0.0768719	0.781582	1
4852	Jund	3.0836e-17	-1.28291e-07	-0.041272	0.076857	0.781603	1
509	Hook3	3.08295e-17	-1.2828e-07	-0.0411262	0.0768248	0.781647	1
4291	Wipi1	3.07302e-17	-1.28118e-07	-0.0388765	0.0763305	0.782333	1
2213	Rhoa	3.06893e-17	-1.28051e-07	-0.0379488	0.0761274	0.782616	1
3518	Jdp2	3.0686e-17	-1.28045e-07	-0.0378738	0.076111	0.782638	1
461	Rbck1	3.0672e-17	-1.28022e-07	-0.0375565	0.0760417	0.782735	1
4537	Rpn1	3.06177e-17	-1.27933e-07	-0.0363246	0.0757729	0.78311	1
3032	Ier5	3.05196e-17	-1.27772e-07	-0.0340922	0.0752878	0.783788	1
4922	Eif2b2	3.03608e-17	-1.2751e-07	-0.0304712	0.0745062	0.784885	1
2409	Oat	3.03577e-17	-1.27505e-07	-0.0304004	0.074491	0.784907	1
4094	Ppp1r14b	3.03058e-17	-1.2742e-07	-0.0292161	0.0742369	0.785265	1
4965	Atp5j	3.01682e-17	-1.27192e-07	-0.0260657	0.0735642	0.786216	1
1259	Zfp871	3.01382e-17	-1.27142e-07	-0.0253771	0.0734178	0.786424	1
4041	Ss18	3.00971e-17	-1.27074e-07	-0.0244347	0.0732179	0.786708	1
3498	Nudcd3	3.00588e-17	-1.27011e-07	-0.0235551	0.0730316	0.786973	1
5159	Ykt6	3.00409e-17	-1.26981e-07	-0.0231431	0.0729445	0.787097	1
4958	Kdm6b	2.99678e-17	-1.26859e-07	-0.0214618	0.0725899	0.787602	1
5320	Fbl	2.99581e-17	-1.26843e-07	-0.0212379	0.0725428	0.78767	1
5158	C5ar1	2.98737e-17	-1.26703e-07	-0.0192934	0.0721347	0.788254	1
4400	Ltb	2.98453e-17	-1.26655e-07	-0.0186396	0.0719979	0.78845	1
5715	Prpf38b	2.97951e-17	-1.26572e-07	-0.0174793	0.0717556	0.788798	1
4909	Exosc5	2.97169e-17	-1.26441e-07	-0.0156723	0.0713796	0.789339	1
4714	Ecscr	2.97137e-17	-1.26436e-07	-0.0155982	0.0713642	0.789361	1
4293	Lrrc59	2.96233e-17	-1.26285e-07	-0.013506	0.0709309	0.789986	1
260	Morf4l2	2.96194e-17	-1.26278e-07	-0.013414	0.0709119	0.790014	1
1831	Adap1	2.96049e-17	-1.26254e-07	-0.0130781	0.0708425	0.790114	1
5208	Eif2ak2	2.95226e-17	-1.26116e-07	-0.0111695	0.0704495	0.790683	1
506	Iah1	2.94509e-17	-1.25995e-07	-0.00950126	0.0701073	0.791181	1
2925	Fnip1	2.93887e-17	-1.25891e-07	-0.00805337	0.0698115	0.791611	1
2603	Git2	2.93752e-17	-1.25868e-07	-0.00773895	0.0697474	0.791705	1
265	BC003331	2.9322e-17	-1.25778e-07	-0.00649888	0.069495	0.792074	1
3331	Mtdh	2.92538e-17	-1.25663e-07	-0.00490744	0.0691721	0.792546	1
929	Pwwp2a	2.92399e-17	-1.2564e-07	-0.00458315	0.0691065	0.792642	1
644	Med13l	2.91913e-17	-1.25558e-07	-0.00344685	0.0688769	0.792979	1
3335	Mcfd2	2.91368e-17	-1.25466e-07	-0.00217182	0.06862	0.793357	1
2353	G3bp1	2.91084e-17	-1.25418e-07	-0.00150589	0.0684862	0.793554	1
1289	Atp5a1	2.90206e-17	-1.25269e-07	0.00055085	0.068074	0.794162	1
3160	Tnpo3	2.8932e-17	-1.25119e-07	0.00263247	0.067659	0.794776	1
1303	Mcm6	2.89295e-17	-1.25114e-07	0.00269166	0.0676472	0.794794	1
2431	Ckb	2.8927e-17	-1.2511e-07	0.00275012	0.0676356	0.794811	1
592	Mrpl40	2.89114e-17	-1.25084e-07	0.00311706	0.0675626	0.794919	1
2275	Syngr1	2.88132e-17	-1.24916e-07	0.00542981	0.0671044	0.7956	1
4984	Prdx1	2.87763e-17	-1.24854e-07	0.00629959	0.0669327	0.795856	1
923	Kras	2.87157e-17	-1.2475e-07	0.00772989	0.0666511	0.796277	1
1407	Pip5k1c	2.8683e-17	-1.24694e-07	0.00850362	0.0664992	0.796504	1
5796	Psmb1	2.86822e-17	-1.24693e-07	0.00852186	0.0664956	0.796509	1
1471	Frmd4b	2.86607e-17	-1.24656e-07	0.00902952	0.0663961	0.796658	1
4905	Atp8b4	2.86599e-17	-1.24655e-07	0.00904894	0.0663923	0.796664	1
4688	Cd180	2.85418e-17	-1.24453e-07	0.0118468	0.065846	0.797484	1
2149	Ndufaf3	2.85178e-17	-1.24412e-07	0.0124148	0.0657355	0.79765	1
2650	Mrps15	2.84471e-17	-1.24291e-07	0.0140937	0.0654098	0.798141	1
666	Gna15	2.84317e-17	-1.24264e-07	0.0144582	0.0653393	0.798248	1
3527	Rps25	2.83299e-17	-1.24089e-07	0.0168823	0.0648718	0.798955	1
4765	Gm14005	2.83266e-17	-1.24083e-07	0.0169601	0.0648569	0.798978	1
5596	Klf4	2.83248e-17	-1.2408e-07	0.017003	0.0648486	0.79899	1
1129	Tmem115	2.82001e-17	-1.23865e-07	0.0199768	0.0642789	0.799856	1
2336	Ctbs	2.8191e-17	-1.2385e-07	0.0201948	0.0642373	0.79992	1
2742	Ptpro	2.81861e-17	-1.23841e-07	0.0203116	0.0642151	0.799954	1
51	Kcnq1ot1	2.81601e-17	-1.23796e-07	0.0209336	0.0640965	0.800135	1
4460	Dtx4	2.81271e-17	-1.23739e-07	0.0217213	0.0639466	0.800364	1
3012	Atp5j2	2.81211e-17	-1.23729e-07	0.0218649	0.0639193	0.800405	1
4439	2810006K23Rik	2.80612e-17	-1.23625e-07	0.0232998	0.0636471	0.800822	1
3239	Evi2a	2.80362e-17	-1.23582e-07	0.0238975	0.063534	0.800995	1
2234	Eif4a1	2.80334e-17	-1.23577e-07	0.0239657	0.0635211	0.801015	1
187	Ccdc124	2.80262e-17	-1.23565e-07	0.0241387	0.0634884	0.801065	1
5873	Hnrnpll	2.7996e-17	-1.23513e-07	0.024862	0.0633518	0.801275	1
4670	Mthfd2	2.79859e-17	-1.23495e-07	0.0251047	0.063306	0.801345	1
3892	Adora3	2.79601e-17	-1.2345e-07	0.025724	0.0631894	0.801524	1
5014	Cacybp	2.79051e-17	-1.23355e-07	0.0270445	0.0629411	0.801906	1
5800	Tnf	2.79037e-17	-1.23352e-07	0.0270777	0.0629349	0.801916	1
4394	Zfp644	2.78117e-17	-1.23192e-07	0.0292926	0.0625203	0.802556	1
4436	Nup50	2.77835e-17	-1.23143e-07	0.0299707	0.0623939	0.802752	1
2239	Grpel1	2.77611e-17	-1.23104e-07	0.0305101	0.0622934	0.802907	1
4927	Tm9sf2	2.77515e-17	-1.23088e-07	0.0307417	0.0622503	0.802974	1
1257	Foxn2	2.7671e-17	-1.22947e-07	0.0326865	0.0618893	0.803534	1
5027	Mien1	2.76249e-17	-1.22867e-07	0.0338003	0.0616834	0.803855	1
102	4921524J17Rik	2.75959e-17	-1.22816e-07	0.0345019	0.0615539	0.804057	1
3474	Marcks	2.75364e-17	-1.22712e-07	0.0359426	0.0612888	0.80447	1
3208	Fubp1	2.74374e-17	-1.22539e-07	0.0383424	0.0608492	0.805159	1
3773	Usp48	2.74318e-17	-1.22529e-07	0.038479	0.0608242	0.805198	1
5190	5031425E22Rik	2.74077e-17	-1.22486e-07	0.0390642	0.0607174	0.805366	1
5346	Polr2f	2.73479e-17	-1.22381e-07	0.0405186	0.0604527	0.805782	1
2107	Cdc37l1	2.72527e-17	-1.22214e-07	0.0428369	0.0600326	0.806444	1
3470	Ahsa1	2.72137e-17	-1.22145e-07	0.0437879	0.059861	0.806716	1
5720	S100a10	2.7196e-17	-1.22114e-07	0.0442217	0.0597829	0.806839	1
942	Ctsb	2.71642e-17	-1.22058e-07	0.044998	0.0596432	0.807061	1
1286	M6pr	2.71241e-17	-1.21987e-07	0.0459777	0.0594673	0.80734	1
3805	Ubald2	2.71111e-17	-1.21964e-07	0.0462951	0.0594104	0.80743	1
4378	Pdcd10	2.69913e-17	-1.21752e-07	0.0492297	0.0588865	0.808265	1
4953	Mrc1	2.6975e-17	-1.21723e-07	0.0496304	0.0588152	0.808378	1
[truncated: 3,885 more rows]
