# Supplementary material for: Comprehensive transcriptomic analysis integrating bulk and single-cell RNA-seq with machine learning to identify and validate mitochondrial unfolded protein response biomarkers in patients with ischemic stroke
Source: Front Cell Dev Biol. 2025 Apr 17;13:1582252. doi: 10.3389/fcell.2025.1582252 (PMC12043589; doi:10.3389/fcell.2025.1582252)
Supplement: Supplementary file 4 [file Table1.xlsx]

## Sheet: dataset
Summary information of selected dataset
DatasetID	Platform	Tissue	Sampling time	Samples			Experiment type
				Total	IS	Control
GSE58294	GPL570	Peripheral whole blood (Homo sapiens)	Within 1 day	92	69	23	Expression profiling by array
GSE16561	GPL6883	Peripheral whole blood (Homo sapiens)	Within 1 day	63	39	24	Expression profiling by array
GSE225948	GPL19057	Peripheral whole blood (Mus musculus)	2 days	8	4	4	Expression profiling by high throughput sequencing
GSE154396	GPL21273	Brain CD45+ hematopoietic cells (Mus musculus)	1 and 3 hours	6	4	2	Expression profiling by high throughput sequencing

## Sheet: GSE164154
Clinical characteristics of GSE164154
Sample	Patient	Sample classification	Flanking sections	Age	Gender	Clinical characteristics
1	1	non-IPH	FCA	78	M	Age (years, mean ± SD)	72.9 ± 6.3
2	2	non-IPH	FCA	65	M	Age range (years)	64 - 83
3	3	non-IPH	PIT + FCA	78	M	Current or prior smoking (%)	35
4	5	non-IPH	PIT	83	M	Arterial hypertension (%)	65
5	6	non-IPH	FCA	71	M	Obesity (%)	0
6	8	non-IPH	FCA	72	M	Hyperlipidemia (%)	65
7	9	non-IPH	IT	80	M	Diabetes mellitus (%)	22
8	10	non-IPH	FCA	70	M	Medication lipid-lowering (%)	57
9	13	non-IPH	FCA	69	M	Medication anit-hypertensive (%)	65
10	15	non-IPH	FCA	73	M	Medication anit-coagulant (%)	100
11	16	non-IPH	FCA	76	M	Medication anti-inflammation (%)	26
12	17	non-IPH	FCA	67	M	Cholesterol level Total (mmol/L, mean ± SD)	4.7 ± 1.1
13	18	non-IPH	FCA	66	M	Cholesterol level LDL (mmol/L, mean ± SD)	2.5 ± 0.6
14	20	non-IPH	IT	82	M	Cholesterol level HDL (mmol/L, mean ± SD)	1.3 ± 0.7
15	21	non-IPH	FCA	72	M
16	22	non-IPH	FCA	83	M
17	1	IPH	IPH	78	M
18	2	IPH	IPH	65	M
19	3	IPH	Ruptured	78	M
20	4	IPH	IPH	64	M
21	4	IPH	IPH	64	M
22	5	IPH	IPH	83	M
23	6	IPH	IPH	71	M
24	8	IPH	IPH	72	M
25	9	IPH	IPH	80	M
26	10	IPH	IPH	70	M
27	11	IPH	IPH	79	M
28	11	IPH	IPH	79	M
29	12	IPH	Ruptured	78	M
30	13	IPH	IPH	69	M
31	14	IPH	IPH	76	M
32	15	IPH	IPH + Ruptured	73	M
33	16	IPH	IPH + Ruptured	76	M
34	17	IPH	IPH	67	M
35	18	IPH	IPH	66	M
36	19	IPH	IPH	64	M
37	19	IPH	IPH	64	M
38	20	IPH	IPH	82	M
39	21	IPH	IPH	72	M
40	22	IPH	IPH + Ruptured	83	M
41	23	IPH	IPH + Ruptured	64	M
42	24	IPH	IPH	67	M
Note: PIT/IT, (pathological) intimal thickening; FCA, fibrous cap atheroma; IPH, intraplaque haemorrhage.

## Sheet: GSE41571
Clinical characteristics of GSE41571
	Unstable	Stable	p-value
No of samples (males)	12 (8)	13 (9)	ns
Mean age (SD)	65.9 yrs (8.3)	66.2 yrs (8.0)	ns
Median time from last event (IQR)	42 days (30e180)	n/a	-
Mean maximal luminal diameter stenosis on MR angiogram (SD)	82.3% (11.1)	85.2%(12.8)	ns
Smoking (present or previous)	0.67	0.62	ns
Hypercholesterolemia	0.83	1	ns
Hypertension	0.83	0.69	ns
Diabetes	0.25	0.23	ns
Ischemic heart disease	0.08	0.54	0.002
Medication: aspirin/clopidogrel	1	0.92	ns
Medication: statin	0.83	1	ns
Medication: ACEi/ARB	0.67	0.69	ns
Medication: metformin	0.17	0.23	ns

## Sheet: GSE111782
Clinical Characteristics of GSE111782
	All patients N = 38	Symptomatic n = 26 (%)	Asymptomatic n = 12 (%)	P-value
Male	19	16 (61.5)	3 (25)
Female	19	10 (38.5)	9 (75)
Age (mean ± SD)	67.3 ± 9.2	65.3 ± 9.7	71.8 ± 6.2	0.04
Stenosis severity (% ± SD)	80 ± 10	80.1 ± 10	80 ± 10	0.8
Number of strokes	44	44	0
Prior stroke		5 (I) 3 (C)
Risk factors
Hypertension	30	20 (76.9)	10 (83.3)	1
Diabetes	8	5 (19.2)	3 (25)
Dyslipidemia	23	14 (53.9)	9 (75)	0.03
Current smoking	13	8 (32)	5 (45.5)	0.5
Past history	1	1 (3.8)
Blood lab tests
Total cholesterol (mg/dL ± SD)	175.8 ± 37.8	177.8 ± 39.5	171.2 ± 35.1	0.6
HDL (mg/dL ± SD)	49.4 ± 19.5	47.2 ± 21.3	54.1 ± 14.3	0.3
LDL (mg/dL ± SD)	101.0 ± 35.6	107.6 ± 32.1	86.1 ± 40.13	0.1
Treatment
Statins	19	11 (42%)	8 (66.6%)	0.01

## Sheet: GSE43292
	Clinical Characteristics of GSE43292
	Clinical parameters
	Age	years 70±10
	Gender	F/M 5/29
	Hypertensive	0.76
	Diabetic	0.38
	Symptomatic	0.26
	Lipidemic	0.77
	BMI	kg/m2 26±4
	SBP	mmHg 156±23
	DBP	mmHg 83±11
	Plasma glucose	mmol/L 6±1
	LDL	mmol/L 2.7±1
	HDL	mmol/L 1±0.3
	Triglycerides	mmol/L 1.8±1
	ApoB	g/L 0.9±0.2
	HbA1c	% 6.5±1
	CRP	mg/L 16±24
	Statin	0.62
	ACEI/ARB	0.5

## Sheet: scRNA-seq-GSE15514
Clinical characteristics of GSE155514
Patient	10x Genomics ID	Gender	Age at surgery	Race	Symptomatic/Asymptomatic
Patient 1	RPE004	Male	83	White/European	Symptomatic
Patient 2	RPE005	Male	67	White/European	Asymptomatic
Patient 3	RPE006	Female	76	White/European	Asymptomatic
